# Supplementary material for: Assessment of radio-activation using spectroscopy in medical linear accelerators
Source: PLoS One. 2024 Apr 18;19(4):e0301435. doi: 10.1371/journal.pone.0301435 (PMC11025788; doi:10.1371/journal.pone.0301435)
Supplement: S1 Table — (XLSX) [file pone.0301435.s001.xlsx]

## Sheet: Elekta
Electa (1)				Electa (2)				Electa (3)
Channel	Energy (KeV)	Count	Radionuclides	Channel	Energy (KeV)	Count	Radionuclides	Channel	Energy (KeV)	Count	Radionuclides
0	-	0		0	0.0546	0		0	0.0546	0
1	-	0		1	0.4207	0		1	0.4207	0
2	0.4743	0		2	0.7868	0		2	0.7868	0
3	0.7242	0		3	1.1529	0		3	1.1529	0
4	0.9741	0		4	1.519	0		4	1.519	0
5	1.224	0		5	1.8851	0		5	1.8851	0
6	1.4739	0		6	2.2512	0		6	2.2512	0
7	1.7238	0		7	2.6173	0		7	2.6173	0
8	1.9737	0		8	2.9834	0		8	2.9834	0
9	2.2236	0		9	3.3495	0		9	3.3495	0
10	2.4735	0		10	3.7156	0		10	3.7156	0
11	2.7234	0		11	4.0817	0		11	4.0817	0
12	2.9733	0		12	4.4478	0		12	4.4478	0
13	3.2232	0		13	4.8139	0		13	4.8139	0
14	3.4731	0		14	5.18	0		14	5.18	0
15	3.723	7		15	5.5461	0		15	5.5461	0
16	3.9729	201		16	5.9122	0		16	5.9122	0
17	4.2228	396		17	6.2783	0		17	6.2783	0
18	4.4727	445		18	6.6444	0		18	6.6444	0
19	4.7226	434		19	7.0105	0		19	7.0105	0
20	4.9725	438		20	7.3766	0		20	7.3766	0
21	5.2224	411		21	7.7427	0		21	7.7427	0
22	5.4723	422		22	8.1088	0		22	8.1088	0
23	5.7222	425		23	8.4749	0		23	8.4749	0
24	5.9721	429		24	8.841	0		24	8.841	0
25	6.222	443		25	9.2071	0		25	9.2071	0
26	6.4719	393		26	9.5732	0		26	9.5732	0
27	6.7218	375		27	9.9393	0		27	9.9393	0
28	6.9717	303		28	10.3054	0		28	10.3054	0
29	7.2216	272		29	10.6715	0		29	10.6715	0
30	7.4715	303		30	11.0376	0		30	11.0376	0
31	7.7214	313		31	11.4037	0		31	11.4037	0
32	7.9713	279		32	11.7698	0		32	11.7698	0
33	8.2212	280		33	12.1359	0		33	12.1359	0
34	8.4711	307		34	12.502	0		34	12.502	0
35	8.721	261		35	12.8681	0		35	12.8681	0
36	8.9709	284		36	13.2342	0		36	13.2342	0
37	9.2208	299		37	13.6003	0		37	13.6003	0
38	9.4707	266		38	13.9664	0		38	13.9664	0
39	9.7206	325		39	14.3325	0		39	14.3325	0
40	9.9705	390		40	14.6986	0		40	14.6986	0
41	10.2204	533		41	15.0647	0		41	15.0647	0
42	10.4703	663		42	15.4308	0		42	15.4308	0
43	10.7202	517		43	15.7969	0		43	15.7969	0
44	10.9701	389		44	16.163	0		44	16.163	0
45	11.22	315		45	16.5291	0		45	16.5291	0
46	11.4699	270		46	16.8952	0		46	16.8952	0
47	11.7198	243		47	17.2613	0		47	17.2613	0
48	11.9697	265		48	17.6274	0		48	17.6274	0
49	12.2196	244		49	17.9935	0		49	17.9935	0
50	12.4695	226		50	18.3596	0		50	18.3596	0
51	12.7194	259		51	18.7257	0		51	18.7257	0
52	12.9693	224		52	19.0918	0		52	19.0918	0
53	13.2192	226		53	19.4579	0		53	19.4579	0
54	13.4691	236		54	19.824	0		54	19.824	0
55	13.719	216		55	20.1901	1		55	20.1901	0
56	13.9689	220		56	20.5562	0		56	20.5562	0
57	14.2188	206		57	20.9223	0		57	20.9223	0
58	14.4687	231		58	21.2884	0		58	21.2884	0
59	14.7186	209		59	21.6545	0		59	21.6545	0
60	14.9685	257		60	22.0206	0		60	22.0206	0
61	15.2184	223		61	22.3867	0		61	22.3867	0
62	15.4683	256		62	22.7528	0		62	22.7528	0
63	15.7182	212		63	23.1189	0		63	23.1189	0
64	15.9681	237		64	23.485	1		64	23.485	1
65	16.218	219		65	23.8511	0		65	23.8511	0
66	16.4679	237		66	24.2172	0		66	24.2172	1
67	16.7178	213		67	24.5833	0		67	24.5833	0
68	16.9677	203		68	24.9494	0		68	24.9494	1
69	17.2176	208		69	25.3155	0		69	25.3155	0
70	17.4675	175		70	25.6816	0		70	25.6816	1
71	17.7174	203		71	26.0477	0		71	26.0477	1
72	17.9673	197		72	26.4138	1		72	26.4138	0
73	18.2172	202		73	26.7799	1		73	26.7799	0
74	18.4671	182		74	27.146	1		74	27.146	2
75	18.717	200		75	27.5121	1		75	27.5121	5
76	18.9669	197		76	27.8782	1		76	27.8782	9
77	19.2168	192		77	28.2443	2		77	28.2443	5
78	19.4667	160		78	28.6104	1		78	28.6104	3
79	19.7166	210		79	28.9765	38		79	28.9765	59
80	19.9665	216		80	29.3426	660		80	29.3426	1091
81	20.2164	168		81	29.7087	1539		81	29.7087	2431
82	20.4663	200		82	30.0748	1616		82	30.0748	2644
83	20.7162	218		83	30.4409	1588		83	30.4409	2561
84	20.9661	211		84	30.807	1694		84	30.807	2622
85	21.216	196		85	31.1731	1727		85	31.1731	2470
86	21.4659	219		86	31.5392	1744		86	31.5392	2592
87	21.7158	218		87	31.9053	1648		87	31.9053	2570
88	21.9657	238		88	32.2714	1651		88	32.2714	2527
89	22.2156	248		89	32.6375	1618		89	32.6375	2401
90	22.4655	240		90	33.0036	1635		90	33.0036	2456
91	22.7154	220		91	33.3697	1678		91	33.3697	2408
92	22.9653	197		92	33.7358	1521		92	33.7358	2499
93	23.2152	212		93	34.1019	1631		93	34.1019	2490
94	23.4651	189		94	34.468	1624		94	34.468	2568
95	23.715	186		95	34.8341	1582		95	34.8341	2515
96	23.9649	186		96	35.2002	1621		96	35.2002	2552
97	24.2148	179		97	35.5663	1557		97	35.5663	2487
98	24.4647	185		98	35.9324	1612		98	35.9324	2473
99	24.7146	197		99	36.2985	1596		99	36.2985	2452
100	24.9645	200		100	36.6646	1595		100	36.6646	2461
101	25.2144	192		101	37.0307	1665		101	37.0307	2495
102	25.4643	204		102	37.3968	1654		102	37.3968	2405
103	25.7142	191		103	37.7629	1563		103	37.7629	2415
104	25.9641	166		104	38.129	1553		104	38.129	2412
105	26.214	182		105	38.4951	1543		105	38.4951	2366
106	26.4639	187		106	38.8612	1603		106	38.8612	2415
107	26.7138	193		107	39.2273	1563		107	39.2273	2448
108	26.9637	182		108	39.5934	1510		108	39.5934	2473
109	27.2136	171		109	39.9595	1553		109	39.9595	2387
110	27.4635	184		110	40.3256	1551		110	40.3256	2369
111	27.7134	176		111	40.6917	1553		111	40.6917	2415
112	27.9633	166		112	41.0578	1516		112	41.0578	2357
113	28.2132	185		113	41.4239	1570		113	41.4239	2352
114	28.4631	175		114	41.79	1533		114	41.79	2335
115	28.713	214		115	42.1561	1571		115	42.1561	2436
116	28.9629	197		116	42.5222	1564		116	42.5222	2403
117	29.2128	170		117	42.8883	1552		117	42.8883	2353
118	29.4627	155		118	43.2544	1604		118	43.2544	2419
119	29.7126	192		119	43.6205	1473		119	43.6205	2364
120	29.9625	173		120	43.9866	1555		120	43.9866	2354
121	30.2124	160		121	44.3527	1568		121	44.3527	2403
122	30.4623	204		122	44.7188	1598		122	44.7188	2405
123	30.7122	164		123	45.0849	1587		123	45.0849	2437
124	30.9621	158		124	45.451	1532		124	45.451	2452
125	31.212	189		125	45.8171	1528		125	45.8171	2425
126	31.4619	163		126	46.1832	1559		126	46.1832	2536
127	31.7118	168		127	46.5493	1609		127	46.5493	2583
128	31.9617	162		128	46.9154	1610		128	46.9154	2647
129	32.2116	191		129	47.2815	1629		129	47.2815	2701
130	32.4615	177		130	47.6476	1578		130	47.6476	2707
131	32.7114	170		131	48.0137	1645		131	48.0137	2722
132	32.9613	164		132	48.3798	1574		132	48.3798	2695
133	33.2112	147		133	48.7459	1591		133	48.7459	2787
134	33.4611	183		134	49.112	1654		134	49.112	2815
135	33.711	172		135	49.4781	1641		135	49.4781	2839
136	33.9609	179		136	49.8442	1612		136	49.8442	2799
137	34.2108	175		137	50.2103	1646		137	50.2103	2805
138	34.4607	175		138	50.5764	1614		138	50.5764	2880
139	34.7106	182		139	50.9425	1616		139	50.9425	2952
140	34.9605	156		140	51.3086	1643		140	51.3086	2916
141	35.2104	163		141	51.6747	1702		141	51.6747	2976
142	35.4603	179		142	52.0408	1693		142	52.0408	3046
143	35.7102	180		143	52.4069	1764		143	52.4069	3119
144	35.9601	171		144	52.773	1832		144	52.773	3138
145	36.21	165		145	53.1391	1827		145	53.1391	3200
146	36.4599	168		146	53.5052	1913		146	53.5052	3359
147	36.7098	207		147	53.8713	1871		147	53.8713	3458
148	36.9597	179		148	54.2374	2009		148	54.2374	3573
149	37.2096	194		149	54.6035	2009		149	54.6035	3861
150	37.4595	175		150	54.9696	2341		150	54.9696	5173
151	37.7094	181		151	55.3357	3021		151	55.3357	7721
152	37.9593	148		152	55.7018	4592		152	55.7018	11975
153	38.2092	168		153	56.0679	5873		153	56.0679	16396
154	38.4591	153		154	56.434	6629		154	56.434	19019
155	38.709	162		155	56.8001	7658		155	56.8001	22387
156	38.9589	153		156	57.1662	9201		156	57.1662	26217
157	39.2088	162		157	57.5323	9558	Ac-228	157	57.5323	26775	Ac-228
158	39.4587	160		158	57.8984	7966		158	57.8984	21328
159	39.7086	159		159	58.2645	5565		159	58.2645	13205
160	39.9585	167		160	58.6306	4246		160	58.6306	7840
161	40.2084	181		161	58.9967	3830		161	58.9967	5827
162	40.4583	165		162	59.3628	3508		162	59.3628	5195
163	40.7082	152		163	59.7289	3179		163	59.7289	4483
164	40.9581	151		164	60.095	2612		164	60.095	3693
165	41.208	160		165	60.4611	2178		165	60.4611	3200
166	41.4579	167		166	60.8272	2211		166	60.8272	2991
167	41.7078	154		167	61.1933	2119		167	61.1933	3020
168	41.9577	176		168	61.5594	1998		168	61.5594	2844
169	42.2076	159		169	61.9255	1792		169	61.9255	2581
170	42.4575	178		170	62.2916	1708		170	62.2916	2583
171	42.7074	180		171	62.6577	1654		171	62.6577	2552
172	42.9573	157		172	63.0238	1738		172	63.0238	2548
173	43.2072	142		173	63.3899	1910		173	63.3899	2872
174	43.4571	174		174	63.756	2089		174	63.756	3764
175	43.707	152		175	64.1221	2693		175	64.1221	6112
176	43.9569	175		176	64.4882	3821		176	64.4882	9610
177	44.2068	171		177	64.8543	4910		177	64.8543	13017
178	44.4567	160		178	65.2204	4955	W-181	178	65.2204	13180	W-181
179	44.7066	175		179	65.5865	4128		179	65.5865	10359
180	44.9565	190		180	65.9526	3292		180	65.9526	7236
181	45.2064	163		181	66.3187	3190		181	66.3187	6356
182	45.4563	151		182	66.6848	3586		182	66.6848	6891
183	45.7062	170		183	67.0509	3820	W-181	183	67.0509	7020	W-181
184	45.9561	160		184	67.417	3283		184	67.417	5972
185	46.206	207		185	67.7831	2575		185	67.7831	4301
186	46.4559	156		186	68.1492	2347		186	68.1492	3369
187	46.7058	185		187	68.5153	2270		187	68.5153	3210
188	46.9557	176		188	68.8814	2326		188	68.8814	3135
189	47.2056	195		189	69.2475	2148		189	69.2475	2870
190	47.4555	186		190	69.6136	2023		190	69.6136	2540
191	47.7054	206		191	69.9797	1744		191	69.9797	2253
192	47.9553	190		192	70.3458	1689		192	70.3458	2005
193	48.2052	174		193	70.7119	1624		193	70.7119	2086
194	48.4551	196		194	71.078	1691		194	71.078	2129
195	48.705	177		195	71.4441	1706		195	71.4441	2234
196	48.9549	188		196	71.8102	1795		196	71.8102	2297
197	49.2048	171		197	72.1763	1757		197	72.1763	2426
198	49.4547	206		198	72.5424	1729		198	72.5424	2497	Pb-212
199	49.7046	155		199	72.9085	1773		199	72.9085	2347
200	49.9545	196		200	73.2746	1696		200	73.2746	2254
201	50.2044	186		201	73.6407	1596		201	73.6407	2137
202	50.4543	166		202	74.0068	1601		202	74.0068	2229
203	50.7042	172		203	74.3729	1709		203	74.3729	2344
204	50.9541	182		204	74.739	1718		204	74.739	2466	Pb-212
205	51.204	171		205	75.1051	1703		205	75.1051	2445
206	51.4539	182		206	75.4712	1601		206	75.4712	2295
207	51.7038	162		207	75.8373	1582		207	75.8373	2122
208	51.9537	174		208	76.2034	1686		208	76.2034	2068
209	52.2036	179		209	76.5695	1659		209	76.5695	2061
210	52.4535	177		210	76.9356	1687		210	76.9356	2154
211	52.7034	166		211	77.3017	1819		211	77.3017	2188
212	52.9533	196		212	77.6678	1761		212	77.6678	2136
213	53.2032	195		213	78.0339	1722		213	78.0339	2105
214	53.4531	176		214	78.4	1672		214	78.4	2101
215	53.703	193		215	78.7661	1674		215	78.7661	1988
216	53.9529	208		216	79.1322	1648		216	79.1322	1927
217	54.2028	186		217	79.4983	1656		217	79.4983	2170
218	54.4527	192		218	79.8644	1695		218	79.8644	2040
219	54.7026	211		219	80.2305	1711		219	80.2305	2075
220	54.9525	195		220	80.5966	1673		220	80.5966	2064
221	55.2024	216		221	80.9627	1662		221	80.9627	1977
222	55.4523	237		222	81.3288	1577		222	81.3288	2063
223	55.7022	360		223	81.6949	1670		223	81.6949	2015
224	55.9521	700		224	82.061	1652		224	82.061	2104
225	56.202	1178		225	82.4271	1667		225	82.4271	2021
226	56.4519	1417	W-181	226	82.7932	1720		226	82.7932	2072
227	56.7018	1081		227	83.1593	1681		227	83.1593	2048
228	56.9517	886		228	83.5254	1716		228	83.5254	2123
229	57.2016	1192		229	83.8915	1723		229	83.8915	2206
230	57.4515	2023		230	84.2576	1744		230	84.2576	2268
231	57.7014	2510	W-181	231	84.6237	1736		231	84.6237	2199
232	57.9513	1885		232	84.9898	1830		232	84.9898	2219
233	58.2012	1021		233	85.3559	1696		233	85.3559	2246
234	58.4511	503		234	85.722	1657		234	85.722	2208
235	58.701	279		235	86.0881	1692		235	86.0881	2204
236	58.9509	314		236	86.4542	1726		236	86.4542	2122
237	59.2008	460		237	86.8203	1783		237	86.8203	2204
238	59.4507	529	Am-241	238	87.1864	1769		238	87.1864	2228
239	59.7006	412		239	87.5525	1765		239	87.5525	2133
240	59.9505	329		240	87.9186	1771		240	87.9186	2159
241	60.2004	218		241	88.2847	1752		241	88.2847	2081
242	60.4503	191		242	88.6508	1712		242	88.6508	2177
243	60.7002	193		243	89.0169	1821		243	89.0169	2188
244	60.9501	206		244	89.383	1855		244	89.383	2104
245	61.2	226		245	89.7491	1779		245	89.7491	2148
246	61.4499	220		246	90.1152	1718		246	90.1152	2213
247	61.6998	176		247	90.4813	1756		247	90.4813	2198
248	61.9497	186		248	90.8474	1731		248	90.8474	2192
249	62.1996	191		249	91.2135	1761		249	91.2135	2068
250	62.4495	164		250	91.5796	1806		250	91.5796	2162
251	62.6994	174		251	91.9457	1836		251	91.9457	2309
252	62.9493	203		252	92.3118	1829		252	92.3118	2241
253	63.1992	178		253	92.6779	1811		253	92.6779	2315
254	63.4491	201		254	93.044	1800		254	93.044	2242
255	63.699	202		255	93.4101	1887		255	93.4101	2163
256	63.9489	182		256	93.7762	1821		256	93.7762	2192
257	64.1988	198		257	94.1423	1810		257	94.1423	2266
258	64.4487	275		258	94.5084	1805		258	94.5084	2191
259	64.6986	473		259	94.8745	1814		259	94.8745	2206
260	64.9485	869		260	95.2406	1850		260	95.2406	2197
261	65.1984	1151	Au-196	261	95.6067	1850		261	95.6067	2228
262	65.4483	1049		262	95.9728	1806		262	95.9728	2302
263	65.6982	693		263	96.3389	1828		263	96.3389	2414
264	65.9481	430		264	96.705	1810		264	96.705	2210
265	66.198	262		265	97.0711	1835		265	97.0711	2202
266	66.4479	256		266	97.4372	1901		266	97.4372	2187
267	66.6978	379		267	97.8033	1871		267	97.8033	2313
268	66.9477	548		268	98.1694	1853		268	98.1694	2325
269	67.1976	613	Au-196	269	98.5355	1865		269	98.5355	2278
270	67.4475	521		270	98.9016	1856		270	98.9016	2272
271	67.6974	327		271	99.2677	1970		271	99.2677	2266
272	67.9473	278		272	99.6338	1922		272	99.6338	2314
273	68.1972	199		273	99.9999	1922		273	99.9999	2328
274	68.4471	194		274	100.366	1917		274	100.366	2361
275	68.697	204		275	100.732	1963		275	100.732	2367
276	68.9469	247		276	101.098	1980		276	101.098	2330
277	69.1968	268	Am-241	277	101.464	1823		277	101.464	2356
278	69.4467	240		278	101.83	1943		278	101.83	2287
279	69.6966	219		279	102.196	1884		279	102.196	2387
280	69.9465	183		280	102.563	1967		280	102.563	2395
281	70.1964	181		281	102.929	1909		281	102.929	2201
282	70.4463	171		282	103.295	1888		282	103.295	2345
283	70.6962	178		283	103.661	1875		283	103.661	2386
284	70.9461	194		284	104.027	1902		284	104.027	2294
285	71.196	213		285	104.393	1833		285	104.393	2381
286	71.4459	193		286	104.759	1962		286	104.759	2311
287	71.6958	198		287	105.125	1892		287	105.125	2368
288	71.9457	202		288	105.491	1947		288	105.491	2299
289	72.1956	226		289	105.857	1934		289	105.857	2440
290	72.4455	254		290	106.224	2026		290	106.224	2449
291	72.6954	316		291	106.59	1960		291	106.59	2411
292	72.9453	352	Th-231	292	106.956	1910		292	106.956	2425
293	73.1952	315		293	107.322	1934		293	107.322	2416
294	73.4451	252		294	107.688	1947		294	107.688	2315
295	73.695	238		295	108.054	1971		295	108.054	2359
296	73.9449	179		296	108.42	1919		296	108.42	2499
297	74.1948	244		297	108.786	1947		297	108.786	2434
298	74.4447	262		298	109.152	1886		298	109.152	2463
299	74.6946	353		299	109.518	1929		299	109.518	2447
300	74.9445	470		300	109.885	1886		300	109.885	2441
301	75.1944	499	Pb-212	301	110.251	1921		301	110.251	2370
302	75.4443	382		302	110.617	1985		302	110.617	2505
303	75.6942	291		303	110.983	1915		303	110.983	2396
304	75.9441	224		304	111.349	1948		304	111.349	2437
305	76.194	182		305	111.715	1913		305	111.715	2446
306	76.4439	204		306	112.081	2017		306	112.081	2550
307	76.6938	207		307	112.447	2022		307	112.447	2498
308	76.9437	218		308	112.813	1958		308	112.813	2489
309	77.1936	204		309	113.179	1958		309	113.179	2538
310	77.4435	221		310	113.546	2009		310	113.546	2466
311	77.6934	228		311	113.912	1981		311	113.912	2513
312	77.9433	218		312	114.278	2069		312	114.278	2520
313	78.1932	212		313	114.644	2027		313	114.644	2510
314	78.4431	190		314	115.01	1976		314	115.01	2426
315	78.693	213		315	115.376	2008		315	115.376	2434
316	78.9429	215		316	115.742	2036		316	115.742	2438
317	79.1928	207		317	116.108	2027		317	116.108	2532
318	79.4427	219		318	116.474	1928		318	116.474	2462
319	79.6926	202		319	116.84	2036		319	116.84	2467
320	79.9425	209		320	117.207	2010		320	117.207	2472
321	80.1924	200		321	117.573	2005		321	117.573	2571
322	80.4423	203		322	117.939	2034		322	117.939	2515
323	80.6922	192		323	118.305	1966		323	118.305	2583
324	80.9421	236		324	118.671	1993		324	118.671	2623
325	81.192	215		325	119.037	1944		325	119.037	2594
326	81.4419	228		326	119.403	2033		326	119.403	2575
327	81.6918	213		327	119.769	1975		327	119.769	2481
328	81.9417	218		328	120.135	2096		328	120.135	2623
329	82.1916	199		329	120.501	2011		329	120.501	2647
330	82.4415	204		330	120.868	2093		330	120.868	2871
331	82.6914	190		331	121.234	2178		331	121.234	3448
332	82.9413	212		332	121.6	2271		332	121.6	3958
333	83.1912	217		333	121.966	2184		333	121.971	4313	Co-57
334	83.4411	218		334	122.332	2261	Co-57	334	122.332	3976
335	83.691	222		335	122.698	2175		335	122.696	3286
336	83.9409	250		336	123.064	2091		336	123.064	2918
337	84.1908	255		337	123.43	1992		337	123.43	2545
338	84.4407	261		338	123.796	2007		338	123.796	2473
339	84.6906	305		339	124.162	2015		339	124.162	2588
340	84.9405	312		340	124.529	1985		340	124.529	2562
341	85.1904	322	Th-231	341	124.895	2055		341	124.895	2554
342	85.4403	276		342	125.261	1981		342	125.261	2532
343	85.6902	260		343	125.627	2033		343	125.627	2503
344	85.9401	230		344	125.993	2140		344	125.993	2531
345	86.19	220		345	126.359	2005		345	126.359	2520
346	86.4399	207		346	126.725	2046		346	126.725	2588
347	86.6898	240		347	127.091	2038		347	127.091	2530
348	86.9397	239		348	127.457	1966		348	127.457	2564
349	87.1896	237		349	127.823	2029		349	127.823	2510
350	87.4395	271		350	128.19	2024		350	128.19	2567
351	87.6894	256		351	128.556	2083		351	128.556	2486
352	87.9393	281		352	128.922	1917		352	128.922	2498
353	88.1892	244		353	129.288	1994		353	129.288	2506
354	88.4391	179		354	129.654	2078		354	129.654	2502
355	88.689	225		355	130.02	2087		355	130.02	2353
356	88.9389	211		356	130.386	2065		356	130.386	2410
357	89.1888	191		357	130.752	2002		357	130.752	2439
358	89.4387	252		358	131.118	1990		358	131.118	2470
359	89.6886	216		359	131.484	2042		359	131.484	2446
360	89.9385	201		360	131.851	2006		360	131.851	2603
361	90.1884	218		361	132.217	2026		361	132.217	2532
362	90.4383	188		362	132.583	2066		362	132.583	2476
363	90.6882	222		363	132.949	2136		363	132.949	2686
364	90.9381	248		364	133.315	2308		364	133.315	2978
365	91.188	202		365	133.681	2638		365	133.681	3330
366	91.4379	197		366	134.047	2879	W-187	366	134.047	3535	W-187
367	91.6878	242		367	134.413	2776		367	134.413	3426
368	91.9377	212		368	134.779	2387		368	134.779	3028
369	92.1876	231		369	135.145	2208		369	135.145	2788
370	92.4375	223		370	135.512	2016		370	135.512	2599
371	92.6874	221		371	135.878	2103		371	135.878	2777
372	92.9373	222		372	136.244	2012		372	136.244	2863
373	93.1872	241		373	136.61	2111		373	136.61	2775
374	93.4371	240		374	136.976	1940		374	136.976	2691
375	93.687	217		375	137.342	2007		375	137.342	2636
376	93.9369	201		376	137.708	1919		376	137.708	2532
377	94.1868	221		377	138.074	2085		377	138.074	2535
378	94.4367	212		378	138.44	1992		378	138.44	2470
379	94.6866	219		379	138.806	1992		379	138.806	2502
380	94.9365	226		380	139.173	2015		380	139.173	2464
381	95.1864	209		381	139.539	2048		381	139.539	2654
382	95.4363	250		382	139.905	1957		382	139.905	2706
383	95.6862	218		383	140.271	2142		383	140.271	2815	Mo-99
384	95.9361	208		384	140.637	2049		384	140.637	2724
385	96.186	210		385	141.003	2057		385	141.003	2620
386	96.4359	207		386	141.369	1939		386	141.369	2559
387	96.6858	226		387	141.735	1893		387	141.735	2521
388	96.9357	218		388	142.101	1933		388	142.101	2506
389	97.1856	224		389	142.467	1920		389	142.467	2482
390	97.4355	211		390	142.834	2001		390	142.834	2416
391	97.6854	247		391	143.2	1944		391	143.2	2399
392	97.9353	203		392	143.566	1954		392	143.566	2472
393	98.1852	214		393	143.932	1895		393	143.932	2448
394	98.4351	216		394	144.298	1920		394	144.298	2396
395	98.685	234		395	144.664	1916		395	144.664	2515
396	98.9349	209		396	145.03	1978		396	145.03	2482
397	99.1848	231		397	145.396	1886		397	145.396	2442
398	99.4347	222		398	145.762	1969		398	145.762	2466
399	99.6846	215		399	146.128	1935		399	146.128	2431
400	99.9345	207		400	146.495	1970		400	146.495	2451
401	100.184	211		401	146.861	1936		401	146.861	2433
402	100.434	218		402	147.227	1907		402	147.227	2438
403	100.684	212		403	147.593	1824		403	147.593	2359
404	100.934	202		404	147.959	1851		404	147.959	2424
405	101.184	208		405	148.325	1795		405	148.325	2484
406	101.434	240		406	148.691	1959		406	148.691	2450
407	101.684	241		407	149.057	1941		407	149.057	2406
408	101.934	221		408	149.423	1857		408	149.423	2504
409	102.184	208		409	149.789	1883		409	149.789	2519
410	102.434	238		410	150.156	1910		410	150.156	2480
411	102.683	229		411	150.522	1900		411	150.522	2499
412	102.933	233		412	150.888	1957		412	150.888	2471
413	103.183	237		413	151.254	1874		413	151.254	2596
414	103.433	244		414	151.62	1885		414	151.62	2632
415	103.683	229		415	151.986	1983		415	151.986	2593
416	103.933	222		416	152.352	1996		416	152.352	2709
417	104.183	215		417	152.718	1945		417	152.718	2612
418	104.433	226		418	153.084	1838		418	153.084	2563
419	104.683	229		419	153.45	1925		419	153.45	2448
420	104.933	217		420	153.817	1895		420	153.817	2485
421	105.182	232		421	154.183	1880		421	154.183	2502
422	105.432	249		422	154.549	1922		422	154.549	2403
423	105.682	227		423	154.915	1919		423	154.915	2361
424	105.932	231		424	155.281	1829		424	155.281	2486
425	106.182	206		425	155.647	1857		425	155.647	2449
426	106.432	244		426	156.013	1929		426	156.013	2417
427	106.682	234		427	156.379	1839		427	156.379	2418
428	106.932	242		428	156.745	1846		428	156.745	2443
429	107.182	227		429	157.111	1912		429	157.111	2463
430	107.432	210		430	157.478	1820		430	157.478	2534
431	107.681	200		431	157.844	1837		431	157.844	2475
432	107.931	225		432	158.21	1822		432	158.21	2394
433	108.181	234		433	158.576	1850		433	158.576	2419
434	108.431	244		434	158.942	1770		434	158.942	2454
435	108.681	242		435	159.308	1859		435	159.308	2439
436	108.931	226		436	159.674	1855		436	159.674	2469
437	109.181	237		437	160.04	1779		437	160.04	2350
438	109.431	251		438	160.406	1895		438	160.406	2382
439	109.681	240		439	160.772	1899		439	160.772	2395
440	109.931	244		440	161.139	1846		440	161.139	2471
441	110.18	225		441	161.505	1819		441	161.505	2429
442	110.43	226		442	161.871	1890		442	161.871	2463
443	110.68	217		443	162.237	1868		443	162.237	2357
444	110.93	230		444	162.603	1864		444	162.603	2419
445	111.18	235		445	162.969	1837		445	162.969	2459
446	111.43	242		446	163.335	1852		446	163.335	2440
447	111.68	228		447	163.701	1832		447	163.701	2500
448	111.93	215		448	164.067	1853		448	164.067	2437
449	112.18	231		449	164.433	1847		449	164.433	2335
450	112.43	244		450	164.8	1803		450	164.8	2466
451	112.679	212		451	165.166	1777		451	165.166	2398
452	112.929	244		452	165.532	1819		452	165.532	2337
453	113.179	246		453	165.898	1826		453	165.898	2471
454	113.429	235		454	166.264	1880		454	166.264	2421
455	113.679	243		455	166.63	1900		455	166.63	2432
456	113.929	253		456	166.996	1813		456	166.996	2457
457	114.179	212		457	167.362	1789		457	167.362	2382
458	114.429	249		458	167.728	1903		458	167.728	2376
459	114.679	230		459	168.094	1873		459	168.094	2425
460	114.929	244		460	168.461	1839		460	168.461	2457
461	115.178	219		461	168.827	1855		461	168.827	2395
462	115.428	245		462	169.193	1795		462	169.193	2484
463	115.678	238		463	169.559	1857		463	169.559	2414
464	115.928	250		464	169.925	1890		464	169.925	2491
465	116.178	202		465	170.291	1785		465	170.291	2535
466	116.428	234		466	170.657	1860		466	170.657	2488
467	116.678	225		467	171.023	1808		467	171.023	2446
468	116.928	263		468	171.389	1837		468	171.389	2498
469	117.178	237		469	171.755	1854		469	171.755	2485
470	117.428	243		470	172.122	1871		470	172.122	2475
471	117.677	239		471	172.488	1856		471	172.488	2476
472	117.927	237		472	172.854	1844		472	172.854	2434
473	118.177	255		473	173.22	1892		473	173.22	2439
474	118.427	216		474	173.586	1836		474	173.586	2403
475	118.677	269		475	173.952	1876		475	173.952	2403
476	118.927	232		476	174.318	1794		476	174.318	2495
477	119.177	245		477	174.684	1864		477	174.684	2512
478	119.427	255		478	175.05	1885		478	175.05	2533
479	119.677	230		479	175.416	1785		479	175.416	2386
480	119.927	220		480	175.783	1808		480	175.783	2404
481	120.176	236		481	176.149	1816		481	176.149	2522
482	120.426	230		482	176.515	1827		482	176.515	2449
483	120.676	242		483	176.881	1814		483	176.881	2429
484	120.926	253		484	177.247	1777		484	177.247	2401
485	121.176	245		485	177.613	1799		485	177.613	2511
486	121.426	239		486	177.979	1799		486	177.979	2498
487	121.676	237		487	178.345	1749		487	178.345	2515
488	121.926	270		488	178.711	1889		488	178.711	2511
489	122.176	266		489	179.077	1831		489	179.077	2471
490	122.426	261		490	179.444	1831		490	179.444	2491
491	122.675	229		491	179.81	1845		491	179.81	2323
492	122.925	278		492	180.176	1913		492	180.176	2416
493	123.175	250		493	180.542	1815		493	180.542	2406
494	123.425	244		494	180.908	1822		494	180.908	2481
495	123.675	275		495	181.274	1829		495	181.274	2453
496	123.925	219		496	181.64	1836		496	181.64	2458
497	124.175	234		497	182.006	1710		497	182.006	2382
498	124.425	238		498	182.372	1878		498	182.372	2397
499	124.675	221		499	182.738	1716		499	182.738	2444
500	124.925	229		500	183.105	1765		500	183.105	2450
501	125.174	258		501	183.471	1824		501	183.471	2397
502	125.424	254		502	183.837	1780		502	183.837	2550
503	125.674	250		503	184.203	1773		503	184.203	2383
504	125.924	268		504	184.569	1779		504	184.569	2464
505	126.174	248		505	184.935	1802		505	184.935	2404
506	126.424	246		506	185.301	1804		506	185.301	2481
507	126.674	224		507	185.667	1769		507	185.667	2428
508	126.924	239		508	186.033	1821		508	186.033	2434
509	127.174	264		509	186.399	1794		509	186.399	2393
510	127.424	235		510	186.766	1765		510	186.766	2418
511	127.673	214		511	187.132	1797		511	187.132	2351
512	127.923	250		512	187.498	1746		512	187.498	2487
513	128.173	225		513	187.864	1888		513	187.864	2392
514	128.423	241		514	188.23	1792		514	188.23	2393
515	128.673	249		515	188.596	1821		515	188.596	2337
516	128.923	249		516	188.962	1742		516	188.962	2371
517	129.173	264		517	189.328	1742		517	189.328	2384
518	129.423	223		518	189.694	1761		518	189.694	2472
519	129.673	235		519	190.06	1786		519	190.06	2415
520	129.923	265		520	190.427	1806		520	190.427	2370
521	130.172	238		521	190.793	1727		521	190.793	2372
522	130.422	221		522	191.159	1797		522	191.159	2332
523	130.672	241		523	191.525	1786		523	191.525	2342
524	130.922	211		524	191.891	1847		524	191.891	2411
525	131.172	213		525	192.257	1822		525	192.257	2441
526	131.422	226		526	192.623	1809		526	192.623	2294
527	131.672	252		527	192.989	1794		527	192.989	2347
528	131.922	247		528	193.355	1723		528	193.355	2409
529	132.172	228		529	193.721	1836		529	193.721	2323
530	132.422	236		530	194.088	1725		530	194.088	2381
531	132.671	224		531	194.454	1847		531	194.454	2353
532	132.921	208		532	194.82	1745		532	194.82	2386
533	133.171	246		533	195.186	1722		533	195.186	2350
534	133.421	209		534	195.552	1728		534	195.552	2403
535	133.671	259		535	195.918	1742		535	195.918	2287
536	133.921	245		536	196.284	1599		536	196.284	2347
537	134.171	240		537	196.65	1722		537	196.65	2287
538	134.421	255		538	197.016	1725		538	197.016	2352
539	134.671	212		539	197.382	1705		539	197.382	2381
540	134.921	256		540	197.749	1682		540	197.749	2298
541	135.17	270		541	198.115	1706		541	198.115	2255
542	135.42	229		542	198.481	1701		542	198.481	2296
543	135.67	232		543	198.847	1807		543	198.847	2370
544	135.92	217		544	199.213	1677		544	199.213	2377
545	136.17	256		545	199.579	1691		545	199.579	2200
546	136.42	236		546	199.945	1671		546	199.945	2253
547	136.67	242		547	200.311	1677		547	200.311	2217
548	136.92	243		548	200.677	1709		548	200.677	2237
549	137.17	222		549	201.043	1748		549	201.043	2249
550	137.419	231		550	201.41	1719		550	201.41	2349
551	137.669	217		551	201.776	1715		551	201.776	2254
552	137.919	208		552	202.142	1646		552	202.142	2299
553	138.169	231		553	202.508	1684		553	202.508	2183
554	138.419	225		554	202.874	1676		554	202.874	2234
555	138.669	250		555	203.24	1682		555	203.24	2308
556	138.919	214		556	203.606	1709		556	203.606	2342
557	139.169	241		557	203.972	1657		557	203.972	2246
558	139.419	214		558	204.338	1672		558	204.338	2322
559	139.669	236		559	204.704	1642		559	204.704	2265
560	139.919	232		560	205.071	1644		560	205.071	2151
561	140.168	252		561	205.437	1717		561	205.437	2168
562	140.418	236		562	205.803	1630		562	205.803	2226
563	140.668	220		563	206.169	1655		563	206.169	2223
564	140.918	219		564	206.535	1635		564	206.535	2222
565	141.168	220		565	206.901	1585		565	206.901	2173
566	141.418	196		566	207.267	1658		566	207.267	2157
567	141.668	232		567	207.633	1569		567	207.633	2238
568	141.918	230		568	207.999	1541		568	207.999	2238
569	142.168	200		569	208.365	1597		569	208.365	2173
570	142.418	211		570	208.732	1622		570	208.732	2218
571	142.667	265		571	209.098	1613		571	209.098	2161
572	142.917	233		572	209.464	1634		572	209.464	2210
573	143.167	239		573	209.83	1688		573	209.83	2165
574	143.417	225		574	210.196	1620		574	210.196	2147
575	143.667	226		575	210.562	1634		575	210.562	2134
576	143.917	242		576	210.928	1606		576	210.928	2150
577	144.167	230		577	211.294	1595		577	211.294	2167
578	144.417	224		578	211.66	1581		578	211.66	2086
579	144.667	190		579	212.026	1584		579	212.026	2162
580	144.917	193		580	212.393	1566		580	212.393	2175
581	145.166	213		581	212.759	1564		581	212.759	2093
582	145.416	214		582	213.125	1540		582	213.125	2081
583	145.666	227		583	213.491	1628		583	213.491	2096
584	145.916	229		584	213.857	1574		584	213.857	2128
585	146.166	229		585	214.223	1556		585	214.223	2064
586	146.416	233		586	214.589	1560		586	214.589	2065
587	146.666	225		587	214.955	1579		587	214.955	2072
588	146.916	220		588	215.321	1541		588	215.321	2086
589	147.166	242		589	215.687	1607		589	215.687	2115
590	147.416	219		590	216.054	1560		590	216.054	2103
591	147.665	216		591	216.42	1551		591	216.42	2047
592	147.915	221		592	216.786	1489		592	216.786	2097
593	148.165	217		593	217.152	1556		593	217.152	2067
594	148.415	226		594	217.518	1590		594	217.518	1936
595	148.665	255		595	217.884	1518		595	217.884	2065
596	148.915	228		596	218.25	1477		596	218.25	2039
597	149.165	235		597	218.616	1534		597	218.616	2008
598	149.415	203		598	218.982	1483		598	218.982	2085
599	149.665	205		599	219.348	1523		599	219.348	2067
600	149.915	236		600	219.715	1481		600	219.715	2009
601	150.164	202		601	220.081	1483		601	220.081	1981
602	150.414	231		602	220.447	1419		602	220.447	2049
603	150.664	220		603	220.813	1524		603	220.813	1917
604	150.914	228		604	221.179	1502		604	221.179	1916
605	151.164	251		605	221.545	1572		605	221.545	1990
606	151.414	212		606	221.911	1524		606	221.911	2000
607	151.664	246		607	222.277	1516		607	222.277	1935
608	151.914	226		608	222.643	1519		608	222.643	1981
609	152.164	227		609	223.009	1485		609	223.009	1976
610	152.413	244		610	223.376	1555		610	223.376	1961
611	152.663	250		611	223.742	1469		611	223.742	2006
612	152.913	214		612	224.108	1451		612	224.108	1895
613	153.163	192		613	224.474	1399		613	224.474	1964
614	153.413	191		614	224.84	1421		614	224.84	1993
615	153.663	219		615	225.206	1453		615	225.206	1937
616	153.913	225		616	225.572	1493		616	225.572	1965
617	154.163	215		617	225.938	1516		617	225.938	1992
618	154.413	206		618	226.304	1374		618	226.304	1937
619	154.663	231		619	226.67	1471		619	226.67	1914
620	154.913	223		620	227.037	1461		620	227.037	1977
621	155.162	233		621	227.403	1444		621	227.403	1988
622	155.412	232		622	227.769	1465		622	227.769	2042
623	155.662	220		623	228.135	1427		623	228.135	1898
624	155.912	200		624	228.501	1436		624	228.501	1891
625	156.162	224		625	228.867	1437		625	228.867	1928
626	156.412	207		626	229.233	1478		626	229.233	1897
627	156.662	220		627	229.599	1438		627	229.599	1903
628	156.912	191		628	229.965	1484		628	229.965	1855
629	157.162	223		629	230.331	1460		629	230.331	1900
630	157.412	212		630	230.698	1474		630	230.698	1865
631	157.661	215		631	231.064	1475		631	231.064	1860
632	157.911	215		632	231.43	1464		632	231.43	1792
633	158.161	200		633	231.796	1438		633	231.796	1902
634	158.411	212		634	232.162	1418		634	232.162	1922
635	158.661	212		635	232.528	1450		635	232.528	1884
636	158.911	201		636	232.894	1434		636	232.894	1824
637	159.161	198		637	233.26	1459		637	233.26	1862
638	159.411	228		638	233.626	1349		638	233.626	1874
639	159.661	223		639	233.992	1396		639	233.992	1903
640	159.911	184		640	234.359	1380		640	234.359	1850
641	160.16	211		641	234.725	1419		641	234.725	1881
642	160.41	218		642	235.091	1371		642	235.091	1832
643	160.66	207		643	235.457	1395		643	235.457	1862
644	160.91	214		644	235.823	1381		644	235.823	1899
645	161.16	199		645	236.189	1459		645	236.189	1789
646	161.41	218		646	236.555	1290		646	236.555	1827
647	161.66	201		647	236.921	1428		647	236.921	1823
648	161.91	209		648	237.287	1373		648	237.287	1970
649	162.16	189		649	237.653	1478		649	237.653	1986
650	162.41	207		650	238.02	1599		650	238.02	2096
651	162.659	204		651	238.386	1674		651	238.386	2113
652	162.909	179		652	238.752	1711	Pb-212	652	238.752	2206	Pb-212
653	163.159	192		653	239.118	1614		653	239.118	2097
654	163.409	206		654	239.484	1507		654	239.484	1983
655	163.659	201		655	239.85	1421		655	239.85	1896
656	163.909	184		656	240.216	1430		656	240.216	1817
657	164.159	205		657	240.582	1441		657	240.582	1870
658	164.409	207		658	240.948	1356		658	240.948	1795
659	164.659	215		659	241.314	1340		659	241.314	1809
660	164.909	189		660	241.681	1349		660	241.681	1730
661	165.158	208		661	242.047	1425		661	242.047	1787
662	165.408	219		662	242.413	1374		662	242.413	1791
663	165.658	222		663	242.779	1334		663	242.779	1750
664	165.908	206		664	243.145	1323		664	243.145	1778
665	166.158	194		665	243.511	1315		665	243.511	1825
666	166.408	188		666	243.877	1294		666	243.877	1811
667	166.658	215		667	244.243	1289		667	244.243	1746
668	166.908	197		668	244.609	1324		668	244.609	1743
669	167.158	182		669	244.975	1312		669	244.975	1790
670	167.408	203		670	245.342	1277		670	245.342	1817
671	167.657	197		671	245.708	1305		671	245.708	1720
672	167.907	206		672	246.074	1272		672	246.074	1687
673	168.157	196		673	246.44	1322		673	246.44	1816
674	168.407	179		674	246.806	1322		674	246.806	1705
675	168.657	207		675	247.172	1238		675	247.172	1791
676	168.907	208		676	247.538	1275		676	247.538	1764
677	169.157	211		677	247.904	1258		677	247.904	1722
678	169.407	199		678	248.27	1274		678	248.27	1692
679	169.657	206		679	248.636	1265		679	248.636	1733
680	169.907	201		680	249.003	1248		680	249.003	1777
681	170.156	196		681	249.369	1250		681	249.369	1671
682	170.406	192		682	249.735	1322		682	249.735	1768
683	170.656	161		683	250.101	1290		683	250.101	1718
684	170.906	229		684	250.467	1259		684	250.467	1717
685	171.156	201		685	250.833	1301		685	250.833	1643
686	171.406	183		686	251.199	1294		686	251.199	1753
687	171.656	192		687	251.565	1225		687	251.565	1711
688	171.906	182		688	251.931	1271		688	251.931	1802
689	172.156	190		689	252.297	1257		689	252.297	1756
690	172.406	199		690	252.664	1281		690	252.664	1783
691	172.655	171		691	253.03	1264		691	253.03	1775
692	172.905	206		692	253.396	1189		692	253.396	1797
693	173.155	189		693	253.762	1259		693	253.762	1704
694	173.405	199		694	254.128	1258		694	254.128	1738
695	173.655	183		695	254.494	1306		695	254.494	1753
696	173.905	191		696	254.86	1263		696	254.86	1740
697	174.155	182		697	255.226	1243		697	255.226	1603
698	174.405	213		698	255.592	1219		698	255.592	1689
699	174.655	197		699	255.958	1194		699	255.958	1653
700	174.905	180		700	256.325	1225		700	256.325	1638
701	175.154	186		701	256.691	1104		701	256.691	1670
702	175.404	194		702	257.057	1229		702	257.057	1581
703	175.654	201		703	257.423	1261		703	257.423	1601
704	175.904	174		704	257.789	1224		704	257.789	1617
705	176.154	183		705	258.155	1224		705	258.155	1625
706	176.404	180		706	258.521	1274		706	258.521	1632
707	176.654	195		707	258.887	1253		707	258.887	1624
708	176.904	181		708	259.253	1190		708	259.253	1667
709	177.154	191		709	259.619	1216		709	259.619	1633
710	177.404	169		710	259.986	1218		710	259.986	1613
711	177.653	211		711	260.352	1215		711	260.352	1598
712	177.903	176		712	260.718	1262		712	260.718	1691
713	178.153	177		713	261.084	1266		713	261.084	1666
714	178.403	164		714	261.45	1236		714	261.45	1611
715	178.653	170		715	261.816	1209		715	261.816	1609
716	178.903	177		716	262.182	1210		716	262.182	1669
717	179.153	182		717	262.548	1205		717	262.548	1665
718	179.403	189		718	262.914	1189		718	262.914	1551
719	179.653	196		719	263.28	1252		719	263.28	1644
720	179.903	173		720	263.647	1272		720	263.647	1559
721	180.152	184		721	264.013	1227		721	264.013	1535
722	180.402	164		722	264.379	1243		722	264.379	1569
723	180.652	172		723	264.745	1250		723	264.745	1457
724	180.902	186		724	265.111	1174		724	265.111	1610
725	181.152	211		725	265.477	1214		725	265.477	1618
726	181.402	197		726	265.843	1213		726	265.843	1546
727	181.652	186		727	266.209	1200		727	266.209	1629
728	181.902	210		728	266.575	1235		728	266.575	1603
729	182.152	188		729	266.941	1169		729	266.941	1593
730	182.402	185		730	267.308	1217		730	267.308	1579
731	182.651	178		731	267.674	1251		731	267.674	1523
732	182.901	176		732	268.04	1172		732	268.04	1635
733	183.151	167		733	268.406	1144		733	268.406	1583
734	183.401	166		734	268.772	1168		734	268.772	1599
735	183.651	181		735	269.138	1234		735	269.138	1612
736	183.901	189		736	269.504	1237		736	269.504	1619
737	184.151	200		737	269.87	1241		737	269.87	1583
738	184.401	174		738	270.236	1230		738	270.236	1632
739	184.651	168		739	270.602	1152		739	270.602	1654
740	184.901	179		740	270.969	1148		740	270.969	1616
741	185.15	179		741	271.335	1182		741	271.335	1541
742	185.4	195		742	271.701	1187		742	271.701	1597
743	185.65	188		743	272.067	1198		743	272.067	1579
744	185.9	198		744	272.433	1143		744	272.433	1524
745	186.15	226		745	272.799	1183		745	272.799	1531
746	186.4	199		746	273.165	1135		746	273.165	1568
747	186.65	197		747	273.531	1194		747	273.531	1503
748	186.9	187		748	273.897	1138		748	273.897	1582
749	187.15	191		749	274.263	1103		749	274.263	1578
750	187.4	158		750	274.63	1157		750	274.63	1572
751	187.649	180		751	274.996	1150		751	274.996	1559
752	187.899	165		752	275.362	1200		752	275.362	1629
753	188.149	162		753	275.728	1127		753	275.728	1556
754	188.399	174		754	276.094	1195		754	276.094	1546
755	188.649	163		755	276.46	1211		755	276.46	1599
756	188.899	166		756	276.826	1167		756	276.826	1521
757	189.149	201		757	277.192	1141		757	277.192	1589
758	189.399	183		758	277.558	1199		758	277.558	1632
759	189.649	173		759	277.924	1194		759	277.924	1653
760	189.899	158		760	278.291	1334		760	278.291	1854
761	190.148	174		761	278.657	1409		761	278.657	2206
762	190.398	166		762	279.023	1643		762	279.023	2405
763	190.648	165		763	279.389	1601	Pb-203	763	279.389	2508	Pb-203
764	190.898	174		764	279.755	1462		764	279.755	2253
765	191.148	169		765	280.121	1287		765	280.121	1861
766	191.398	154		766	280.487	1275		766	280.487	1656
767	191.648	174		767	280.853	1161		767	280.853	1577
768	191.898	174		768	281.219	1140		768	281.219	1581
769	192.148	158		769	281.585	1143		769	281.585	1562
770	192.398	158		770	281.952	1092		770	281.952	1484
771	192.647	184		771	282.318	1133		771	282.318	1534
772	192.897	197		772	282.684	1146		772	282.684	1513
773	193.147	178		773	283.05	1170		773	283.05	1499
774	193.397	172		774	283.416	1141		774	283.416	1576
775	193.647	181		775	283.782	1092		775	283.782	1476
776	193.897	171		776	284.148	1170		776	284.148	1472
777	194.147	197		777	284.514	1147		777	284.514	1435
778	194.397	138		778	284.88	1148		778	284.88	1559
779	194.647	182		779	285.246	1197		779	285.246	1496
780	194.897	190		780	285.613	1126		780	285.613	1544
781	195.146	198		781	285.979	1138		781	285.979	1481
782	195.396	142		782	286.345	1174		782	286.345	1468
783	195.646	165		783	286.711	1138		783	286.711	1572
784	195.896	160		784	287.077	1129		784	287.077	1433
785	196.146	168		785	287.443	1109		785	287.443	1538
786	196.396	168		786	287.809	1142		786	287.809	1533
787	196.646	164		787	288.175	1116		787	288.175	1482
788	196.896	176		788	288.541	1153		788	288.541	1473
789	197.146	157		789	288.907	1183		789	288.907	1536
790	197.396	159		790	289.274	1072		790	289.274	1510
791	197.645	150		791	289.64	1115		791	289.64	1523
792	197.895	164		792	290.006	1115		792	290.006	1494
793	198.145	162		793	290.372	1111		793	290.372	1551
794	198.395	180		794	290.738	1085		794	290.738	1474
795	198.645	179		795	291.104	1149		795	291.104	1531
796	198.895	157		796	291.47	1108		796	291.47	1544
797	199.145	160		797	291.836	1054		797	291.836	1479
798	199.395	161		798	292.202	1107		798	292.202	1487
799	199.645	164		799	292.568	1096		799	292.568	1466
800	199.895	171		800	292.935	1111		800	292.935	1490
801	200.144	166		801	293.301	1100		801	293.301	1490
802	200.394	144		802	293.667	1083		802	293.667	1470
803	200.644	150		803	294.033	1138		803	294.033	1517
804	200.894	195		804	294.399	1198		804	294.399	1404
805	201.144	160		805	294.765	1216		805	294.765	1571
806	201.394	137		806	295.131	1195		806	295.131	1655
807	201.644	149		807	295.497	1222		807	295.497	1583
808	201.894	172		808	295.863	1178		808	295.863	1482
809	202.144	153		809	296.229	1174		809	296.229	1546
810	202.394	154		810	296.596	1052		810	296.596	1536
811	202.643	134		811	296.962	1146		811	296.962	1468
812	202.893	154		812	297.328	1131		812	297.328	1496
813	203.143	164		813	297.694	1056		813	297.694	1452
814	203.393	157		814	298.06	1071		814	298.06	1517
815	203.643	163		815	298.426	1126		815	298.426	1463
816	203.893	135		816	298.792	1096		816	298.792	1522
817	204.143	169		817	299.158	1108		817	299.158	1456
818	204.393	155		818	299.524	1062		818	299.524	1504
819	204.643	170		819	299.89	1112		819	299.89	1560
820	204.893	152		820	300.257	1097		820	300.257	1527
821	205.142	158		821	300.623	1160		821	300.623	1526
822	205.392	139		822	300.989	1117		822	300.989	1460
823	205.642	164		823	301.355	1162		823	301.355	1489
824	205.892	164		824	301.721	1056		824	301.721	1415
825	206.142	161		825	302.087	1031		825	302.087	1538
826	206.392	135		826	302.453	1099		826	302.453	1479
827	206.642	160		827	302.819	1053		827	302.819	1549
828	206.892	141		828	303.185	1121		828	303.185	1446
829	207.142	148		829	303.551	1112		829	303.551	1414
830	207.392	142		830	303.918	1103		830	303.918	1522
831	207.641	148		831	304.284	1076		831	304.284	1473
832	207.891	159		832	304.65	1128		832	304.65	1487
833	208.141	170		833	305.016	1081		833	305.016	1485
834	208.391	146		834	305.382	1148		834	305.382	1544
835	208.641	142		835	305.748	1025		835	305.748	1498
836	208.891	155		836	306.114	1103		836	306.114	1498
837	209.141	182		837	306.48	1105		837	306.48	1548
838	209.391	180		838	306.846	1091		838	306.846	1472
839	209.641	173		839	307.212	1048		839	307.212	1503
840	209.891	141		840	307.579	1060		840	307.579	1466
841	210.14	187		841	307.945	1129		841	307.945	1500
842	210.39	148		842	308.311	1081		842	308.311	1470
843	210.64	167		843	308.677	1085		843	308.677	1538
844	210.89	144		844	309.043	1004		844	309.043	1465
845	211.14	136		845	309.409	993		845	309.409	1438
846	211.39	160		846	309.775	1038		846	309.775	1475
847	211.64	166		847	310.141	1031		847	310.141	1456
848	211.89	147		848	310.507	1090		848	310.507	1487
849	212.14	131		849	310.873	1075		849	310.873	1425
850	212.39	158		850	311.24	1042		850	311.24	1452
851	212.639	135		851	311.606	1087		851	311.606	1453
852	212.889	150		852	311.972	1019		852	311.972	1442
853	213.139	136		853	312.338	1067		853	312.338	1393
854	213.389	147		854	312.704	1077		854	312.704	1467
855	213.639	139		855	313.07	1092		855	313.07	1482
856	213.889	141		856	313.436	1044		856	313.436	1416
857	214.139	153		857	313.802	1034		857	313.802	1401
858	214.389	128		858	314.168	1004		858	314.168	1406
859	214.639	158		859	314.534	998		859	314.534	1525
860	214.889	141		860	314.901	996		860	314.901	1403
861	215.138	137		861	315.267	1067		861	315.267	1423
862	215.388	140		862	315.633	1047		862	315.633	1492
863	215.638	147		863	315.999	1031		863	315.999	1475
864	215.888	146		864	316.365	1056		864	316.365	1364
865	216.138	145		865	316.731	1044		865	316.731	1473
866	216.388	152		866	317.097	1004		866	317.097	1440
867	216.638	127		867	317.463	1012		867	317.463	1382
868	216.888	166		868	317.829	1035		868	317.829	1384
869	217.138	151		869	318.195	989		869	318.195	1367
870	217.388	144		870	318.562	959		870	318.562	1411
871	217.637	150		871	318.928	1010		871	318.928	1412
872	217.887	170		872	319.294	1027		872	319.294	1457
873	218.137	140		873	319.66	1012		873	319.66	1451
874	218.387	161		874	320.026	989		874	320.026	1463
875	218.637	146		875	320.392	982		875	320.392	1511
876	218.887	144		876	320.758	987		876	320.758	1445
877	219.137	138		877	321.124	976		877	321.124	1441
878	219.387	138		878	321.49	980		878	321.49	1336
879	219.637	148		879	321.856	956		879	321.856	1375
880	219.887	145		880	322.223	977		880	322.223	1322
881	220.136	137		881	322.589	995		881	322.589	1347
882	220.386	145		882	322.955	927		882	322.955	1362
883	220.636	139		883	323.321	1002		883	323.321	1383
884	220.886	149		884	323.687	1021		884	323.687	1483
885	221.136	150		885	324.053	1001		885	324.053	1382
886	221.386	130		886	324.419	914		886	324.419	1378
887	221.636	145		887	324.785	982		887	324.785	1399
888	221.886	146		888	325.151	967		888	325.151	1419
889	222.136	142		889	325.517	940		889	325.517	1417
890	222.386	125		890	325.884	980		890	325.884	1364
891	222.635	140		891	326.25	990		891	326.25	1382
892	222.885	139		892	326.616	1012		892	326.616	1358
893	223.135	139		893	326.982	935		893	326.982	1369
894	223.385	140		894	327.348	998		894	327.348	1380
895	223.635	132		895	327.714	1024		895	327.714	1371
896	223.885	146		896	328.08	984		896	328.08	1362
897	224.135	151		897	328.446	980		897	328.446	1349
898	224.385	137		898	328.812	1014		898	328.812	1387
899	224.635	141		899	329.178	921		899	329.178	1371
900	224.885	143		900	329.545	958		900	329.545	1369
901	225.134	127		901	329.911	962		901	329.911	1370
902	225.384	142		902	330.277	940		902	330.277	1360
903	225.634	135		903	330.643	911		903	330.643	1335
904	225.884	159		904	331.009	932		904	331.009	1394
905	226.134	133		905	331.375	977		905	331.375	1467
906	226.384	116		906	331.741	960		906	331.741	1674
907	226.634	120		907	332.107	922		907	332.107	2005
908	226.884	132		908	332.473	975		908	332.473	2479
909	227.134	142		909	332.839	1029		909	332.839	2870	Au-196
910	227.384	127		910	333.206	933		910	333.206	2856
911	227.633	126		911	333.572	1005		911	333.572	2338
912	227.883	131		912	333.938	985		912	333.938	1928
913	228.133	147		913	334.304	917		913	334.304	1598
914	228.383	164		914	334.67	950		914	334.67	1354
915	228.633	119		915	335.036	931		915	335.036	1278
916	228.883	121		916	335.402	913		916	335.402	1312
917	229.133	130		917	335.768	882		917	335.768	1368
918	229.383	147		918	336.134	883		918	336.134	1261
919	229.633	128		919	336.5	930		919	336.5	1394
920	229.883	127		920	336.867	972		920	336.867	1271
921	230.132	112		921	337.233	944		921	337.233	1390
922	230.382	151		922	337.599	964		922	337.599	1425
923	230.632	124		923	337.965	1038		923	337.965	1396
924	230.882	123		924	338.331	968		924	338.331	1425
925	231.132	118		925	338.697	956		925	338.697	1437
926	231.382	139		926	339.063	972		926	339.063	1306
927	231.632	121		927	339.429	979		927	339.429	1296
928	231.882	123		928	339.795	931		928	339.795	1341
929	232.132	128		929	340.161	960		929	340.161	1283
930	232.382	132		930	340.528	968		930	340.528	1291
931	232.631	130		931	340.894	938		931	340.894	1341
932	232.881	121		932	341.26	917		932	341.26	1310
933	233.131	138		933	341.626	930		933	341.626	1239
934	233.381	141		934	341.992	868		934	341.992	1303
935	233.631	131		935	342.358	964		935	342.358	1311
936	233.881	140		936	342.724	915		936	342.724	1235
937	234.131	137		937	343.09	940		937	343.09	1280
938	234.381	127		938	343.456	925		938	343.456	1356
939	234.631	124		939	343.822	876		939	343.822	1304
940	234.881	104		940	344.189	975		940	344.189	1309
941	235.13	132		941	344.555	899		941	344.555	1320
942	235.38	141		942	344.921	905		942	344.921	1298
943	235.63	114		943	345.287	944		943	345.287	1300
944	235.88	141		944	345.653	952		944	345.653	1290
945	236.13	132		945	346.019	912		945	346.019	1303
946	236.38	118		946	346.385	881		946	346.385	1260
947	236.63	127		947	346.751	957		947	346.751	1344
948	236.88	121		948	347.117	900		948	347.117	1281
949	237.13	144		949	347.483	941		949	347.483	1329
950	237.38	121		950	347.85	903		950	347.85	1325
951	237.629	132		951	348.216	912		951	348.216	1273
952	237.879	139		952	348.582	947		952	348.582	1305
953	238.129	188		953	348.948	879		953	348.948	1272
954	238.379	223		954	349.314	865		954	349.314	1283
955	238.629	234		955	349.68	845		955	349.68	1264
956	238.879	265	Pb-212	956	350.046	890		956	350.046	1295
957	239.129	198		957	350.412	946		957	350.412	1247
958	239.379	143		958	350.778	906		958	350.778	1322
959	239.629	138		959	351.144	957		959	351.144	1312
960	239.879	115		960	351.511	1011		960	351.511	1396
961	240.128	140		961	351.877	1016		961	351.877	1466
962	240.378	124		962	352.243	999		962	352.243	1430
963	240.628	133		963	352.609	939		963	352.609	1354
964	240.878	148		964	352.975	938		964	352.975	1347
965	241.128	132		965	353.341	906		965	353.341	1329
966	241.378	113		966	353.707	849		966	353.707	1416
967	241.628	111		967	354.073	879		967	354.073	1654
968	241.878	127		968	354.439	927		968	354.439	2275
969	242.128	129		969	354.805	930		969	354.805	3709
970	242.378	137		970	355.172	1030		970	355.172	5568
971	242.627	117		971	355.538	1116	Au-196	971	355.538	7061	Au-196
972	242.877	95		972	355.904	1057		972	355.904	7194
973	243.127	114		973	356.27	1056		973	356.27	5616
974	243.377	133		974	356.636	923		974	356.636	3501
975	243.627	130		975	357.002	906		975	357.002	2039
976	243.877	104		976	357.368	806		976	357.368	1326
977	244.127	112		977	357.734	809		977	357.734	1135
978	244.377	108		978	358.1	821		978	358.1	1046
979	244.627	96		979	358.466	770		979	358.466	1070
980	244.877	130		980	358.833	851		980	358.833	1117
981	245.126	115		981	359.199	832		981	359.199	1123
982	245.376	113		982	359.565	817		982	359.565	1054
983	245.626	122		983	359.931	829		983	359.931	1021
984	245.876	102		984	360.297	821		984	360.297	1063
985	246.126	136		985	360.663	836		985	360.663	1007
986	246.376	121		986	361.029	852		986	361.029	1053
987	246.626	125		987	361.395	826		987	361.395	1079
988	246.876	113		988	361.761	790		988	361.761	1078
989	247.126	125		989	362.127	788		989	362.127	1071
990	247.376	128		990	362.494	803		990	362.494	1052
991	247.625	122		991	362.86	786		991	362.86	1097
992	247.875	118		992	363.226	822		992	363.226	1079
993	248.125	100		993	363.592	782		993	363.592	1117
994	248.375	100		994	363.958	804		994	363.958	1038
995	248.625	110		995	364.324	779		995	364.324	1082
996	248.875	98		996	364.69	805		996	364.69	1009
997	249.125	107		997	365.056	785		997	365.056	1051
998	249.375	113		998	365.422	829		998	365.422	1045
999	249.625	119		999	365.788	815		999	365.788	1087
1000	249.875	121		1000	366.155	788		1000	366.155	1038
1001	250.124	101		1001	366.521	805		1001	366.521	1054
1002	250.374	120		1002	366.887	817		1002	366.887	1023
1003	250.624	118		1003	367.253	737		1003	367.253	1045
1004	250.874	100		1004	367.619	822		1004	367.619	1022
1005	251.124	130		1005	367.985	811		1005	367.985	1075
1006	251.374	91		1006	368.351	801		1006	368.351	1080
1007	251.624	122		1007	368.717	821		1007	368.717	1041
1008	251.874	117		1008	369.083	745		1008	369.083	1027
1009	252.124	100		1009	369.45	767		1009	369.45	1067
1010	252.374	110		1010	369.816	812		1010	369.816	1022
1011	252.623	126		1011	370.182	800		1011	370.182	1019
1012	252.873	114		1012	370.548	748		1012	370.548	1008
1013	253.123	109		1013	370.914	802		1013	370.914	972
1014	253.373	96		1014	371.28	790		1014	371.28	1011
1015	253.623	104		1015	371.646	792		1015	371.646	1034
1016	253.873	112		1016	372.012	784		1016	372.012	1027
1017	254.123	115		1017	372.378	752		1017	372.378	1013
1018	254.373	118		1018	372.744	759		1018	372.744	961
1019	254.623	115		1019	373.111	795		1019	373.111	1019
1020	254.873	124		1020	373.477	762		1020	373.477	1048
1021	255.122	94		1021	373.843	777		1021	373.843	1090
1022	255.372	79		1022	374.209	745		1022	374.209	1017
1023	255.622	88		1023	374.575	779		1023	374.575	1020
1024	255.872	115		1024	374.941	782		1024	374.941	1025
1025	256.122	113		1025	375.307	772		1025	375.307	1038
1026	256.372	97		1026	375.673	742		1026	375.673	1021
1027	256.622	113		1027	376.039	786		1027	376.039	1079
1028	256.872	123		1028	376.405	738		1028	376.405	978
1029	257.122	91		1029	376.771	814		1029	376.771	1013
1030	257.371	107		1030	377.138	770		1030	377.138	1087
1031	257.621	109		1031	377.504	807		1031	377.504	990
1032	257.871	98		1032	377.87	799		1032	377.87	990
1033	258.121	87		1033	378.236	775		1033	378.236	984
1034	258.371	111		1034	378.602	775		1034	378.602	1050
1035	258.621	84		1035	378.968	778		1035	378.968	1043
1036	258.871	86		1036	379.334	774		1036	379.334	923
1037	259.121	82		1037	379.7	777		1037	379.7	1035
1038	259.371	110		1038	380.066	751		1038	380.066	980
1039	259.621	102		1039	380.432	764		1039	380.432	1006
1040	259.87	102		1040	380.799	753		1040	380.799	982
1041	260.12	100		1041	381.165	760		1041	381.165	937
1042	260.37	102		1042	381.531	757		1042	381.531	1019
1043	260.62	121		1043	381.897	702		1043	381.897	972
1044	260.87	104		1044	382.263	703		1044	382.263	968
1045	261.12	93		1045	382.629	736		1045	382.629	967
1046	261.37	90		1046	382.995	724		1046	382.995	1000
1047	261.62	110		1047	383.361	765		1047	383.361	984
1048	261.87	107		1048	383.727	801		1048	383.727	1076
1049	262.12	90		1049	384.093	696		1049	384.093	933
1050	262.37	98		1050	384.46	742		1050	384.46	1008
1051	262.619	87		1051	384.826	709		1051	384.826	973
1052	262.869	96		1052	385.192	754		1052	385.192	998
1053	263.119	93		1053	385.558	737		1053	385.558	975
1054	263.369	87		1054	385.924	783		1054	385.924	985
1055	263.619	84		1055	386.29	755		1055	386.29	981
1056	263.869	113		1056	386.656	760		1056	386.656	935
1057	264.119	103		1057	387.022	713		1057	387.022	921
1058	264.369	81		1058	387.388	722		1058	387.388	960
1059	264.619	84		1059	387.754	718		1059	387.754	952
1060	264.868	107		1060	388.121	710		1060	388.121	1004
1061	265.118	104		1061	388.487	742		1061	388.487	936
1062	265.368	84		1062	388.853	720		1062	388.853	956
1063	265.618	102		1063	389.219	723		1063	389.219	982
1064	265.868	95		1064	389.585	674		1064	389.585	990
1065	266.118	103		1065	389.951	687		1065	389.951	1010
1066	266.368	96		1066	390.317	763		1066	390.317	989
1067	266.618	89		1067	390.683	745		1067	390.683	1009
1068	266.868	87		1068	391.049	819		1068	391.049	1040
1069	267.118	92		1069	391.415	730		1069	391.415	981
1070	267.368	99		1070	391.782	680		1070	391.782	985
1071	267.617	79		1071	392.148	740		1071	392.148	984
1072	267.867	98		1072	392.514	706		1072	392.514	1020
1073	268.117	110		1073	392.88	741		1073	392.88	889
1074	268.367	100		1074	393.246	723		1074	393.246	956
1075	268.617	99		1075	393.612	760		1075	393.612	935
1076	268.867	96		1076	393.978	735		1076	393.978	953
1077	269.117	78		1077	394.344	725		1077	394.344	968
1078	269.367	120		1078	394.71	728		1078	394.71	1008
1079	269.617	95		1079	395.076	717		1079	395.076	939
1080	269.866	122		1080	395.443	728		1080	395.443	974
1081	270.116	116		1081	395.809	710		1081	395.809	919
1082	270.366	92		1082	396.175	692		1082	396.175	944
1083	270.616	107		1083	396.541	699		1083	396.541	937
1084	270.866	112		1084	396.907	708		1084	396.907	972
1085	271.116	92		1085	397.273	704		1085	397.273	983
1086	271.366	94		1086	397.639	687		1086	397.639	964
1087	271.616	91		1087	398.005	716		1087	398.005	941
1088	271.866	107		1088	398.371	720		1088	398.371	985
1089	272.116	121		1089	398.737	713		1089	398.737	939
1090	272.365	100		1090	399.104	736		1090	399.104	939
1091	272.615	71		1091	399.47	696		1091	399.47	949
1092	272.865	89		1092	399.836	672		1092	399.836	943
1093	273.115	104		1093	400.202	743		1093	400.202	939
1094	273.365	90		1094	400.568	717		1094	400.568	950
1095	273.615	92		1095	400.934	688		1095	400.934	1053
1096	273.865	90		1096	401.3	739		1096	401.3	1033
1097	274.115	98		1097	401.666	697		1097	401.666	965
1098	274.365	73		1098	402.032	787		1098	402.032	942
1099	274.615	89		1099	402.398	687		1099	402.398	1034
1100	274.864	96		1100	402.765	710		1100	402.765	953
1101	275.114	91		1101	403.131	715		1101	403.131	951
1102	275.364	108		1102	403.497	694		1102	403.497	968
1103	275.614	91		1103	403.863	676		1103	403.863	938
1104	275.864	82		1104	404.229	676		1104	404.229	909
1105	276.114	104		1105	404.595	715		1105	404.595	910
1106	276.364	89		1106	404.961	710		1106	404.961	968
1107	276.614	83		1107	405.327	720		1107	405.327	993
1108	276.864	109		1108	405.693	692		1108	405.693	911
1109	277.114	81		1109	406.059	735		1109	406.059	967
1110	277.363	91		1110	406.426	717		1110	406.426	938
1111	277.613	102		1111	406.792	657		1111	406.792	897
1112	277.863	94		1112	407.158	689		1112	407.158	964
1113	278.113	99		1113	407.524	708		1113	407.524	955
1114	278.363	79		1114	407.89	737		1114	407.89	899
1115	278.613	98		1115	408.256	741		1115	408.256	988
1116	278.863	100		1116	408.622	713		1116	408.622	937
1117	279.113	99		1117	408.988	725		1117	408.988	963
1118	279.363	100		1118	409.354	769		1118	409.354	981
1119	279.613	90		1119	409.72	720		1119	409.72	971
1120	279.863	86		1120	410.087	708		1120	410.087	933
1121	280.112	102		1121	410.453	721		1121	410.453	948
1122	280.362	89		1122	410.819	784		1122	410.819	1004
1123	280.612	77		1123	411.185	763		1123	411.185	1020
1124	280.862	82		1124	411.551	815		1124	411.551	1058
1125	281.112	97		1125	411.917	825	Au-198	1125	411.917	1071	Au-198
1126	281.362	83		1126	412.283	771		1126	412.283	993
1127	281.612	94		1127	412.649	788		1127	412.649	945
1128	281.862	70		1128	413.015	759		1128	413.015	987
1129	282.112	82		1129	413.381	702		1129	413.381	892
1130	282.361	76		1130	413.748	704		1130	413.748	922
1131	282.611	92		1131	414.114	693		1131	414.114	950
1132	282.861	73		1132	414.48	704		1132	414.48	902
1133	283.111	97		1133	414.846	685		1133	414.846	987
1134	283.361	88		1134	415.212	687		1134	415.212	908
1135	283.611	75		1135	415.578	723		1135	415.578	928
1136	283.861	66		1136	415.944	695		1136	415.944	916
1137	284.111	88		1137	416.31	700		1137	416.31	938
1138	284.361	75		1138	416.676	654		1138	416.676	906
1139	284.611	73		1139	417.042	697		1139	417.042	927
1140	284.861	84		1140	417.409	705		1140	417.409	949
1141	285.11	88		1141	417.775	689		1141	417.775	926
1142	285.36	93		1142	418.141	683		1142	418.141	944
1143	285.61	81		1143	418.507	711		1143	418.507	941
1144	285.86	100		1144	418.873	659		1144	418.873	917
1145	286.11	77		1145	419.239	755		1145	419.239	902
1146	286.36	97		1146	419.605	691		1146	419.605	946
1147	286.61	77		1147	419.971	710		1147	419.971	897
1148	286.86	82		1148	420.337	708		1148	420.337	917
1149	287.11	79		1149	420.703	711		1149	420.703	981
1150	287.359	90		1150	421.07	677		1150	421.07	922
1151	287.609	97		1151	421.436	663		1151	421.436	926
1152	287.859	82		1152	421.802	691		1152	421.802	923
1153	288.109	77		1153	422.168	648		1153	422.168	929
1154	288.359	85		1154	422.534	680		1154	422.534	920
1155	288.609	74		1155	422.9	700		1155	422.9	866
1156	288.859	92		1156	423.266	698		1156	423.266	914
1157	289.109	89		1157	423.632	726		1157	423.632	912
1158	289.359	87		1158	423.998	728		1158	423.998	939
1159	289.609	98		1159	424.364	722		1159	424.364	956
1160	289.858	94		1160	424.731	688		1160	424.731	1043
1161	290.108	91		1161	425.097	673		1161	425.097	1113
1162	290.358	101		1162	425.463	718		1162	425.463	1232
1163	290.608	93		1163	425.829	723		1163	425.829	1366
1164	290.858	93		1164	426.195	767		1164	426.195	1407	Au-196
1165	291.108	81		1165	426.561	724		1165	426.561	1243
1166	291.358	88		1166	426.927	653		1166	426.927	1055
1167	291.608	68		1167	427.293	718		1167	427.293	970
1168	291.858	98		1168	427.659	631		1168	427.659	982
1169	292.108	77		1169	428.025	705		1169	428.025	926
1170	292.358	85		1170	428.392	705		1170	428.392	915
1171	292.607	85		1171	428.758	694		1171	428.758	853
1172	292.857	74		1172	429.124	692		1172	429.124	870
1173	293.107	90		1173	429.49	707		1173	429.49	894
1174	293.357	93		1174	429.856	695		1174	429.856	899
1175	293.607	96		1175	430.222	695		1175	430.222	888
1176	293.857	78		1176	430.588	693		1176	430.588	917
1177	294.107	78		1177	430.954	701		1177	430.954	890
1178	294.357	101		1178	431.32	685		1178	431.32	911
1179	294.607	83		1179	431.686	653		1179	431.686	871
1180	294.856	106		1180	432.053	674		1180	432.053	850
1181	295.106	149		1181	432.419	687		1181	432.419	848
1182	295.356	137		1182	432.785	732		1182	432.785	904
1183	295.606	116		1183	433.151	732		1183	433.151	908
1184	295.856	101		1184	433.517	706		1184	433.517	847
1185	296.106	97		1185	433.883	701		1185	433.883	886
1186	296.356	79		1186	434.249	659		1186	434.249	845
1187	296.606	89		1187	434.615	700		1187	434.615	909
1188	296.856	79		1188	434.981	642		1188	434.981	953
1189	297.106	92		1189	435.347	710		1189	435.347	852
1190	297.356	82		1190	435.714	694		1190	435.714	910
1191	297.605	78		1191	436.08	680		1191	436.08	824
1192	297.855	67		1192	436.446	676		1192	436.446	895
1193	298.105	83		1193	436.812	614		1193	436.812	859
1194	298.355	63		1194	437.178	645		1194	437.178	930
1195	298.605	73		1195	437.544	651		1195	437.544	915
1196	298.855	82		1196	437.91	688		1196	437.91	849
1197	299.105	73		1197	438.276	656		1197	438.276	864
1198	299.355	67		1198	438.642	643		1198	438.642	914
1199	299.605	86		1199	439.008	651		1199	439.008	869
1200	299.854	80		1200	439.375	662		1200	439.375	884
1201	300.104	91		1201	439.741	660		1201	439.741	902
1202	300.354	88		1202	440.107	674		1202	440.107	890
1203	300.604	95		1203	440.473	652		1203	440.473	870
1204	300.854	71		1204	440.839	654		1204	440.839	854
1205	301.104	87		1205	441.205	643		1205	441.205	924
1206	301.354	84		1206	441.571	662		1206	441.571	868
1207	301.604	71		1207	441.937	684		1207	441.937	854
1208	301.854	66		1208	442.303	673		1208	442.303	824
1209	302.104	73		1209	442.669	636		1209	442.669	937
1210	302.353	69		1210	443.036	683		1210	443.036	865
1211	302.603	65		1211	443.402	699		1211	443.402	858
1212	302.853	69		1212	443.768	690		1212	443.768	898
1213	303.103	80		1213	444.134	659		1213	444.134	843
1214	303.353	81		1214	444.5	699		1214	444.5	862
1215	303.603	85		1215	444.866	610		1215	444.866	823
1216	303.853	74		1216	445.232	648		1216	445.232	813
1217	304.103	78		1217	445.598	667		1217	445.598	894
1218	304.353	86		1218	445.964	666		1218	445.964	814
1219	304.603	64		1219	446.33	699		1219	446.33	860
1220	304.852	76		1220	446.697	682		1220	446.697	847
1221	305.102	70		1221	447.063	658		1221	447.063	846
1222	305.352	77		1222	447.429	583		1222	447.429	861
1223	305.602	80		1223	447.795	636		1223	447.795	824
1224	305.852	71		1224	448.161	663		1224	448.161	864
1225	306.102	72		1225	448.527	685		1225	448.527	892
1226	306.352	72		1226	448.893	644		1226	448.893	853
1227	306.602	86		1227	449.259	643		1227	449.259	869
1228	306.852	83		1228	449.625	655		1228	449.625	859
1229	307.102	70		1229	449.991	701		1229	449.991	819
1230	307.351	89		1230	450.358	633		1230	450.358	859
1231	307.601	85		1231	450.724	626		1231	450.724	844
1232	307.851	72		1232	451.09	657		1232	451.09	854
1233	308.101	86		1233	451.456	658		1233	451.456	860
1234	308.351	76		1234	451.822	642		1234	451.822	855
1235	308.601	80		1235	452.188	613		1235	452.188	857
1236	308.851	68		1236	452.554	694		1236	452.554	860
1237	309.101	72		1237	452.92	636		1237	452.92	830
1238	309.351	83		1238	453.286	662		1238	453.286	882
1239	309.601	75		1239	453.652	635		1239	453.652	883
1240	309.851	62		1240	454.019	673		1240	454.019	859
1241	310.1	67		1241	454.385	653		1241	454.385	861
1242	310.35	72		1242	454.751	665		1242	454.751	870
1243	310.6	82		1243	455.117	681		1243	455.117	809
1244	310.85	62		1244	455.483	655		1244	455.483	846
1245	311.1	80		1245	455.849	615		1245	455.849	843
1246	311.35	81		1246	456.215	687		1246	456.215	826
1247	311.6	78		1247	456.581	639		1247	456.581	855
1248	311.85	70		1248	456.947	633		1248	456.947	863
1249	312.1	55		1249	457.313	663		1249	457.313	852
1250	312.349	68		1250	457.68	637		1250	457.68	845
1251	312.599	73		1251	458.046	660		1251	458.046	807
1252	312.849	71		1252	458.412	675		1252	458.412	846
1253	313.099	69		1253	458.778	642		1253	458.778	824
1254	313.349	65		1254	459.144	607		1254	459.144	875
1255	313.599	73		1255	459.51	670		1255	459.51	810
1256	313.849	74		1256	459.876	608		1256	459.876	842
1257	314.099	67		1257	460.242	701		1257	460.242	815
1258	314.349	57		1258	460.608	639		1258	460.608	853
1259	314.599	72		1259	460.974	648		1259	460.974	821
1260	314.849	70		1260	461.341	654		1260	461.341	893
1261	315.098	88		1261	461.707	663		1261	461.707	794
1262	315.348	79		1262	462.073	703		1262	462.073	858
1263	315.598	69		1263	462.439	705		1263	462.439	865
1264	315.848	77		1264	462.805	680		1264	462.805	856
1265	316.098	60		1265	463.171	701		1265	463.171	854
1266	316.348	73		1266	463.537	741		1266	463.537	868
1267	316.598	72		1267	463.903	689		1267	463.903	874
1268	316.848	69		1268	464.269	681		1268	464.269	890
1269	317.098	76		1269	464.635	651		1269	464.635	894
1270	317.347	65		1270	465.002	696		1270	465.002	869
1271	317.597	73		1271	465.368	717		1271	465.368	911
1272	317.847	68		1272	465.734	695		1272	465.734	788
1273	318.097	63		1273	466.1	683		1273	466.1	901
1274	318.347	83		1274	466.466	683		1274	466.466	865
1275	318.597	67		1275	466.832	675		1275	466.832	902
1276	318.847	67		1276	467.198	642		1276	467.198	831
1277	319.097	70		1277	467.564	673		1277	467.564	856
1278	319.347	76		1278	467.93	647		1278	467.93	871
1279	319.597	76		1279	468.296	645		1279	468.296	827
1280	319.846	74		1280	468.663	625		1280	468.663	847
1281	320.096	64		1281	469.029	723		1281	469.029	824
1282	320.346	71		1282	469.395	702		1282	469.395	890
1283	320.596	82		1283	469.761	738		1283	469.761	868
1284	320.846	74		1284	470.127	634		1284	470.127	786
1285	321.096	57		1285	470.493	704		1285	470.493	845
1286	321.346	87		1286	470.859	715		1286	470.859	839
1287	321.596	66		1287	471.225	685		1287	471.225	830
1288	321.846	67		1288	471.591	676		1288	471.591	820
1289	322.096	67		1289	471.957	688		1289	471.957	844
1290	322.346	69		1290	472.324	673		1290	472.324	885
1291	322.595	78		1291	472.69	639		1291	472.69	842
1292	322.845	66		1292	473.056	688		1292	473.056	878
1293	323.095	77		1293	473.422	684		1293	473.422	887
1294	323.345	66		1294	473.788	683		1294	473.788	847
1295	323.595	69		1295	474.154	748		1295	474.154	856
1296	323.845	71		1296	474.52	695		1296	474.52	868
1297	324.095	71		1297	474.886	738		1297	474.886	858
1298	324.345	58		1298	475.252	711		1298	475.252	888
1299	324.595	60		1299	475.618	700		1299	475.618	910
1300	324.844	69		1300	475.985	703		1300	475.985	887
1301	325.094	83		1301	476.351	715		1301	476.351	917
1302	325.344	64		1302	476.717	718		1302	476.717	941
1303	325.594	76		1303	477.083	791		1303	477.083	935
1304	325.844	52		1304	477.449	865		1304	477.449	1008
1305	326.094	61		1305	477.815	1184		1305	477.815	1411
1306	326.344	83		1306	478.181	2074		1306	478.181	2605
1307	326.594	70		1307	478.547	3870		1307	478.547	4863
1308	326.844	81		1308	478.913	6782		1308	478.913	8340
1309	327.094	76		1309	479.279	9699		1309	479.279	11955
1310	327.344	81		1310	479.646	10852	W-187	1310	479.646	12989	W-187
1311	327.593	86		1311	480.012	9639		1311	480.012	11195
1312	327.843	84		1312	480.378	6644		1312	480.378	7700
1313	328.093	77		1313	480.744	3666		1313	480.744	4274
1314	328.343	81		1314	481.11	1867		1314	481.11	2083
1315	328.593	61		1315	481.476	1059		1315	481.476	1128
1316	328.843	81		1316	481.842	745		1316	481.842	895
1317	329.093	66		1317	482.208	654		1317	482.208	807
1318	329.343	81		1318	482.574	647		1318	482.574	840
1319	329.593	76		1319	482.94	664		1319	482.94	814
1320	329.842	56		1320	483.307	663		1320	483.307	839
1321	330.092	71		1321	483.673	748		1321	483.673	825
1322	330.342	59		1322	484.039	661		1322	484.039	811
1323	330.592	68		1323	484.405	709		1323	484.405	808
1324	330.842	70		1324	484.771	687		1324	484.771	800
1325	331.092	70		1325	485.137	645		1325	485.137	857
1326	331.342	55		1326	485.503	667		1326	485.503	849
1327	331.592	62		1327	485.869	639		1327	485.869	797
1328	331.842	58		1328	486.235	686		1328	486.235	804
1329	332.092	63		1329	486.601	633		1329	486.601	837
1330	332.341	61		1330	486.968	673		1330	486.968	803
1331	332.591	65		1331	487.334	675		1331	487.334	745
1332	332.841	70		1332	487.7	744		1332	487.7	799
1333	333.091	80		1333	488.066	680		1333	488.066	821
1334	333.341	77		1334	488.432	681		1334	488.432	790
1335	333.591	77		1335	488.798	648		1335	488.798	815
1336	333.841	67		1336	489.164	711		1336	489.164	818
1337	334.091	73		1337	489.53	708		1337	489.53	803
1338	334.341	76		1338	489.896	649		1338	489.896	780
1339	334.591	67		1339	490.262	662		1339	490.262	777
1340	334.841	71		1340	490.629	677		1340	490.629	775
1341	335.09	68		1341	490.995	638		1341	490.995	827
1342	335.34	68		1342	491.361	679		1342	491.361	783
1343	335.59	77		1343	491.727	631		1343	491.727	774
1344	335.84	87		1344	492.093	662		1344	492.093	802
1345	336.09	55		1345	492.459	684		1345	492.459	807
1346	336.34	70		1346	492.825	683		1346	492.825	743
1347	336.59	61		1347	493.191	618		1347	493.191	776
1348	336.84	61		1348	493.557	677		1348	493.557	782
1349	337.09	68		1349	493.923	699		1349	493.923	804
1350	337.339	73		1350	494.29	654		1350	494.29	829
1351	337.589	75		1351	494.656	651		1351	494.656	737
1352	337.839	74		1352	495.022	613		1352	495.022	785
1353	338.089	91		1353	495.388	634		1353	495.388	771
1354	338.339	101		1354	495.754	604		1354	495.754	750
1355	338.589	81		1355	496.12	623		1355	496.12	819
1356	338.839	97		1356	496.486	655		1356	496.486	797
1357	339.089	70		1357	496.852	606		1357	496.852	716
1358	339.339	68		1358	497.218	584		1358	497.218	728
1359	339.589	53		1359	497.584	566		1359	497.584	747
1360	339.839	52		1360	497.951	609		1360	497.951	739
1361	340.088	61		1361	498.317	626		1361	498.317	800
1362	340.338	65		1362	498.683	611		1362	498.683	753
1363	340.588	56		1363	499.049	582		1363	499.049	714
1364	340.838	70		1364	499.415	643		1364	499.415	790
1365	341.088	60		1365	499.781	601		1365	499.781	706
1366	341.338	69		1366	500.147	566		1366	500.147	698
1367	341.588	70		1367	500.513	577		1367	500.513	728
1368	341.838	63		1368	500.879	565		1368	500.879	746
1369	342.088	53		1369	501.245	610		1369	501.245	688
1370	342.337	70		1370	501.612	546		1370	501.612	671
1371	342.587	70		1371	501.978	558		1371	501.978	708
1372	342.837	70		1372	502.344	527		1372	502.344	795
1373	343.087	63		1373	502.71	515		1373	502.71	742
1374	343.337	59		1374	503.076	572		1374	503.076	723
1375	343.587	53		1375	503.442	586		1375	503.442	753
1376	343.837	72		1376	503.808	590		1376	503.808	688
1377	344.087	65		1377	504.174	575		1377	504.174	710
1378	344.337	55		1378	504.54	605		1378	504.54	692
1379	344.587	57		1379	504.906	592		1379	504.906	697
1380	344.837	49		1380	505.273	576		1380	505.273	709
1381	345.086	62		1381	505.639	613		1381	505.639	719
1382	345.336	54		1382	506.005	565		1382	506.005	743
1383	345.586	60		1383	506.371	581		1383	506.371	755
1384	345.836	66		1384	506.737	597		1384	506.737	834
1385	346.086	66		1385	507.103	673		1385	507.103	898
1386	346.336	64		1386	507.469	703		1386	507.469	1041
1387	346.586	50		1387	507.835	761		1387	507.835	1211
1388	346.836	52		1388	508.201	896		1388	508.201	1388
1389	347.086	65		1389	508.567	1129		1389	508.567	1685
1390	347.335	68		1390	508.934	1338		1390	508.934	2182
1391	347.585	71		1391	509.3	1561		1391	509.3	2708
1392	347.835	46		1392	509.666	1947		1392	509.666	3262
1393	348.085	54		1393	510.032	2405		1393	510.032	3975
1394	348.335	52		1394	510.398	2793		1394	510.398	4593
1395	348.585	50		1395	510.764	3130		1395	510.764	5309
1396	348.835	54		1396	511.13	3391	Annihilation peak	1396	511.13	5288	Annihilation peak
1397	349.085	67		1397	511.496	3264		1397	511.496	5436
1398	349.335	59		1398	511.862	2995		1398	511.862	4867
1399	349.585	61		1399	512.229	2534		1399	512.229	4030
1400	349.834	74		1400	512.595	1954		1400	512.595	3321
1401	350.084	65		1401	512.961	1528		1401	512.961	2535
1402	350.334	60		1402	513.327	1211		1402	513.327	1917
1403	350.584	50		1403	513.693	967		1403	513.693	1557
1404	350.834	54		1404	514.059	772		1404	514.059	1250
1405	351.084	68		1405	514.425	627		1405	514.425	954
1406	351.334	82		1406	514.791	543		1406	514.791	831
1407	351.584	112		1407	515.157	544		1407	515.157	767
1408	351.834	139	Pb-214	1408	515.523	499		1408	515.523	687
1409	352.084	143		1409	515.889	455		1409	515.889	587
1410	352.334	115		1410	516.256	425		1410	516.256	602
1411	352.583	97		1411	516.622	416		1411	516.622	625
1412	352.833	75		1412	516.988	374		1412	516.988	579
1413	353.083	61		1413	517.354	424		1413	517.354	589
1414	353.333	59		1414	517.72	397		1414	517.72	577
1415	353.583	54		1415	518.086	398		1415	518.086	546
1416	353.833	53		1416	518.452	420		1416	518.452	524
1417	354.083	50		1417	518.818	399		1417	518.818	527
1418	354.333	62		1418	519.184	416		1418	519.184	584
1419	354.583	68		1419	519.551	398		1419	519.551	568
1420	354.832	80		1420	519.917	392		1420	519.917	517
1421	355.082	81		1421	520.283	425		1421	520.283	561
1422	355.332	93		1422	520.649	358		1422	520.649	541
1423	355.582	114		1423	521.015	371		1423	521.015	535
1424	355.832	133	Au-196	1424	521.381	394		1424	521.381	584
1425	356.082	122		1425	521.747	395		1425	521.747	563
1426	356.332	82		1426	522.113	388		1426	522.113	547
1427	356.582	71		1427	522.479	418		1427	522.479	479
1428	356.832	71		1428	522.845	418		1428	522.845	532
1429	357.082	51		1429	523.212	400		1429	523.212	565
1430	357.332	46		1430	523.578	398		1430	523.578	501
1431	357.581	57		1431	523.944	386		1431	523.944	538
1432	357.831	56		1432	524.31	359		1432	524.31	497
1433	358.081	54		1433	524.676	412		1433	524.676	564
1434	358.331	66		1434	525.042	402		1434	525.042	491
1435	358.581	69		1435	525.408	378		1435	525.408	535
1436	358.831	59		1436	525.774	375		1436	525.774	501
1437	359.081	48		1437	526.14	359		1437	526.14	533
1438	359.331	54		1438	526.506	357		1438	526.506	540
1439	359.581	48		1439	526.873	351		1439	526.873	512
1440	359.83	39		1440	527.239	371		1440	527.239	512
1441	360.08	51		1441	527.605	374		1441	527.605	509
1442	360.33	60		1442	527.971	399		1442	527.971	587
1443	360.58	48		1443	528.337	399		1443	528.337	519
1444	360.83	76		1444	528.703	423		1444	528.703	526
1445	361.08	57		1445	529.069	385		1445	529.069	517
1446	361.33	51		1446	529.435	423		1446	529.435	523
1447	361.58	51		1447	529.801	371		1447	529.801	502
1448	361.83	53		1448	530.167	396		1448	530.167	507
1449	362.08	57		1449	530.534	384		1449	530.534	532
1450	362.329	49		1450	530.9	358		1450	530.9	565
1451	362.579	58		1451	531.266	354		1451	531.266	516
1452	362.829	61		1452	531.632	387		1452	531.632	483
1453	363.079	64		1453	531.998	432		1453	531.998	523
1454	363.329	50		1454	532.364	380		1454	532.364	563
1455	363.579	56		1455	532.73	378		1455	532.73	514
1456	363.829	50		1456	533.096	403		1456	533.096	525
1457	364.079	58		1457	533.462	398		1457	533.462	546
1458	364.329	51		1458	533.828	378		1458	533.828	517
1459	364.579	50		1459	534.195	389		1459	534.195	490
1460	364.829	60		1460	534.561	381		1460	534.561	520
1461	365.078	44		1461	534.927	378		1461	534.927	520
1462	365.328	62		1462	535.293	387		1462	535.293	524
1463	365.578	45		1463	535.659	376		1463	535.659	514
1464	365.828	50		1464	536.025	374		1464	536.025	535
1465	366.078	62		1465	536.391	364		1465	536.391	523
1466	366.328	53		1466	536.757	374		1466	536.757	451
1467	366.578	58		1467	537.123	387		1467	537.123	529
1468	366.828	43		1468	537.489	394		1468	537.489	471
1469	367.078	55		1469	537.856	358		1469	537.856	516
1470	367.327	54		1470	538.222	369		1470	538.222	513
1471	367.577	52		1471	538.588	388		1471	538.588	547
1472	367.827	66		1472	538.954	388		1472	538.954	551
1473	368.077	49		1473	539.32	376		1473	539.32	552
1474	368.327	58		1474	539.686	395		1474	539.686	530
1475	368.577	64		1475	540.052	348		1475	540.052	514
1476	368.827	46		1476	540.418	359		1476	540.418	532
1477	369.077	51		1477	540.784	387		1477	540.784	476
1478	369.327	55		1478	541.15	344		1478	541.15	490
1479	369.577	67		1479	541.517	367		1479	541.517	547
1480	369.827	46		1480	541.883	373		1480	541.883	494
1481	370.076	61		1481	542.249	362		1481	542.249	470
1482	370.326	65		1482	542.615	375		1482	542.615	531
1483	370.576	41		1483	542.981	363		1483	542.981	504
1484	370.826	51		1484	543.347	380		1484	543.347	525
1485	371.076	64		1485	543.713	347		1485	543.713	488
1486	371.326	38		1486	544.079	375		1486	544.079	525
1487	371.576	64		1487	544.445	349		1487	544.445	494
1488	371.826	60		1488	544.811	338		1488	544.811	498
1489	372.076	43		1489	545.178	378		1489	545.178	519
1490	372.325	56		1490	545.544	379		1490	545.544	499
1491	372.575	44		1491	545.91	387		1491	545.91	491
1492	372.825	66		1492	546.276	327		1492	546.276	529
1493	373.075	61		1493	546.642	357		1493	546.642	506
1494	373.325	57		1494	547.008	404		1494	547.008	464
1495	373.575	52		1495	547.374	381		1495	547.374	564
1496	373.825	53		1496	547.74	395		1496	547.74	520
1497	374.075	66		1497	548.106	374		1497	548.106	528
1498	374.325	53		1498	548.472	358		1498	548.472	528
1499	374.575	50		1499	548.839	360		1499	548.839	536
1500	374.825	46		1500	549.205	352		1500	549.205	542
1501	375.074	62		1501	549.571	437		1501	549.571	505
1502	375.324	55		1502	549.937	569		1502	549.937	718
1503	375.574	56		1503	550.303	794		1503	550.303	1114
1504	375.824	56		1504	550.669	1315		1504	550.669	1624
1505	376.074	53		1505	551.035	2029		1505	551.035	2529
1506	376.324	60		1506	551.401	2703		1506	551.401	3190
1507	376.574	55		1507	551.767	2775	Br-82	1507	551.767	3320	Br-82
1508	376.824	54		1508	552.133	2392		1508	552.133	2784
1509	377.074	54		1509	552.5	1576		1509	552.5	1850
1510	377.323	44		1510	552.866	977		1510	552.866	1167
1511	377.573	39		1511	553.232	654		1511	553.232	781
1512	377.823	51		1512	553.598	526		1512	553.598	760
1513	378.073	53		1513	553.964	547		1513	553.964	738
1514	378.323	42		1514	554.33	665		1514	554.33	878
1515	378.573	62		1515	554.696	590		1515	554.696	827	Br-82
1516	378.823	50		1516	555.062	569		1516	555.062	714
1517	379.073	56		1517	555.428	470		1517	555.428	628
1518	379.323	56		1518	555.794	381		1518	555.794	539
1519	379.573	45		1519	556.161	356		1519	556.161	486
1520	379.822	65		1520	556.527	323		1520	556.527	433
1521	380.072	52		1521	556.893	348		1521	556.893	456
1522	380.322	49		1522	557.259	348		1522	557.259	473
1523	380.572	51		1523	557.625	320		1523	557.625	457
1524	380.822	41		1524	557.991	348		1524	557.991	464
1525	381.072	46		1525	558.357	324		1525	558.357	478
1526	381.322	57		1526	558.723	328		1526	558.723	456
1527	381.572	44		1527	559.089	314		1527	559.089	496
1528	381.822	34		1528	559.455	348		1528	559.455	470
1529	382.072	65		1529	559.822	329		1529	559.822	472
1530	382.322	46		1530	560.188	327		1530	560.188	434
1531	382.571	44		1531	560.554	326		1531	560.554	461
1532	382.821	59		1532	560.92	334		1532	560.92	475
1533	383.071	49		1533	561.286	351		1533	561.286	496
1534	383.321	52		1534	561.652	375		1534	561.652	474
1535	383.571	56		1535	562.018	348		1535	562.018	548
1536	383.821	42		1536	562.384	413		1536	562.384	599
1537	384.071	45		1537	562.75	447		1537	562.75	899
1538	384.321	53		1538	563.116	562		1538	563.116	1324
1539	384.571	58		1539	563.483	789		1539	563.483	2038
1540	384.82	44		1540	563.849	1020		1540	563.849	2770
1541	385.07	51		1541	564.215	1132	Sb-122	1541	564.215	3154	Sb-122
1542	385.32	58		1542	564.581	1056		1542	564.581	2805
1543	385.57	53		1543	564.947	799		1543	564.947	2049
1544	385.82	39		1544	565.313	612		1544	565.313	1330
1545	386.07	51		1545	565.679	426		1545	565.679	851
1546	386.32	51		1546	566.045	359		1546	566.045	600
1547	386.57	51		1547	566.411	335		1547	566.411	463
1548	386.82	48		1548	566.777	327		1548	566.777	450
1549	387.07	61		1549	567.144	312		1549	567.144	448
1550	387.32	54		1550	567.51	297		1550	567.51	449
1551	387.569	41		1551	567.876	327		1551	567.876	439
1552	387.819	47		1552	568.242	316		1552	568.242	447
1553	388.069	62		1553	568.608	331		1553	568.608	479
1554	388.319	48		1554	568.974	326		1554	568.974	485
1555	388.569	51		1555	569.34	298		1555	569.34	489
1556	388.819	54		1556	569.706	307		1556	569.706	517
1557	389.069	44		1557	570.072	312		1557	570.072	470
1558	389.319	64		1558	570.438	341		1558	570.438	453
1559	389.569	60		1559	570.805	315		1559	570.805	434
1560	389.818	52		1560	571.171	308		1560	571.171	428
1561	390.068	59		1561	571.537	304		1561	571.537	451
1562	390.318	50		1562	571.903	331		1562	571.903	456
1563	390.568	53		1563	572.269	283		1563	572.269	457
1564	390.818	43		1564	572.635	320		1564	572.635	451
1565	391.068	43		1565	573.001	312		1565	573.001	437
1566	391.318	44		1566	573.367	325		1566	573.367	456
1567	391.568	42		1567	573.733	297		1567	573.733	466
1568	391.818	45		1568	574.099	302		1568	574.099	407
1569	392.068	44		1569	574.466	344		1569	574.466	454
1570	392.317	57		1570	574.832	278		1570	574.832	406
1571	392.567	37		1571	575.198	296		1571	575.198	427
1572	392.817	60		1572	575.564	286		1572	575.564	378
1573	393.067	42		1573	575.93	297		1573	575.93	410
1574	393.317	36		1574	576.296	305		1574	576.296	445
1575	393.567	57		1575	576.662	330		1575	576.662	431
1576	393.817	73		1576	577.028	332		1576	577.028	435
1577	394.067	50		1577	577.394	312		1577	577.394	464
1578	394.317	42		1578	577.76	285		1578	577.76	438
1579	394.567	60		1579	578.126	321		1579	578.126	450
1580	394.817	33		1580	578.493	308		1580	578.493	445
1581	395.066	48		1581	578.859	304		1581	578.859	435
1582	395.316	43		1582	579.225	304		1582	579.225	416
1583	395.566	52		1583	579.591	259		1583	579.591	410
1584	395.816	42		1584	579.957	271		1584	579.957	423
1585	396.066	43		1585	580.323	301		1585	580.323	377
1586	396.316	50		1586	580.689	322		1586	580.689	420
1587	396.566	46		1587	581.055	272		1587	581.055	404
1588	396.816	47		1588	581.421	288		1588	581.421	423
1589	397.066	41		1589	581.788	302		1589	581.788	440
1590	397.315	45		1590	582.154	327		1590	582.154	438
1591	397.565	49		1591	582.52	427		1591	582.52	533
1592	397.815	48		1592	582.886	479		1592	582.886	597
1593	398.065	58		1593	583.252	537	Tl-208	1593	583.252	583	Tl-208
1594	398.315	45		1594	583.618	502		1594	583.618	604
1595	398.565	44		1595	583.984	429		1595	583.984	559
1596	398.815	53		1596	584.35	388		1596	584.35	533
1597	399.065	47		1597	584.716	305		1597	584.716	422
1598	399.315	42		1598	585.082	298		1598	585.082	407
1599	399.565	44		1599	585.448	298		1599	585.448	383
1600	399.815	37		1600	585.815	280		1600	585.815	437
1601	400.064	55		1601	586.181	252		1601	586.181	413
1602	400.314	43		1602	586.547	291		1602	586.547	413
1603	400.564	50		1603	586.913	312		1603	586.913	433
1604	400.814	68		1604	587.279	277		1604	587.279	405
1605	401.064	43		1605	587.645	275		1605	587.645	404
1606	401.314	58		1606	588.011	323		1606	588.011	430
1607	401.564	51		1607	588.377	328		1607	588.377	396
1608	401.814	48		1608	588.743	332		1608	588.743	448
1609	402.064	36		1609	589.11	338		1609	589.11	553
1610	402.313	62		1610	589.476	352		1610	589.476	475
1611	402.563	58		1611	589.842	301		1611	589.842	449
1612	402.813	44		1612	590.208	313		1612	590.208	440
1613	403.063	34		1613	590.574	278		1613	590.574	432
1614	403.313	39		1614	590.94	260		1614	590.94	396
1615	403.563	47		1615	591.306	267		1615	591.306	407
1616	403.813	46		1616	591.672	287		1616	591.672	401
1617	404.063	39		1617	592.038	265		1617	592.038	394
1618	404.313	56		1618	592.404	272		1618	592.404	397
1619	404.563	54		1619	592.77	242		1619	592.77	360
1620	404.812	41		1620	593.137	280		1620	593.137	384
1621	405.062	42		1621	593.503	280		1621	593.503	413
1622	405.312	52		1622	593.869	266		1622	593.869	385
1623	405.562	43		1623	594.235	286		1623	594.235	397
1624	405.812	37		1624	594.601	267		1624	594.601	384
1625	406.062	59		1625	594.967	277		1625	594.967	383
1626	406.312	50		1626	595.333	271		1626	595.333	412
1627	406.562	47		1627	595.699	294		1627	595.699	398
1628	406.812	48		1628	596.065	302		1628	596.065	358
1629	407.062	47		1629	596.432	282		1629	596.432	385
1630	407.312	44		1630	596.798	273		1630	596.798	395
1631	407.561	45		1631	597.164	250		1631	597.164	358
1632	407.811	48		1632	597.53	286		1632	597.53	384
1633	408.061	38		1633	597.896	276		1633	597.896	393
1634	408.311	55		1634	598.262	291		1634	598.262	398
1635	408.561	42		1635	598.628	272		1635	598.628	409
1636	408.811	43		1636	598.994	290		1636	598.994	377
1637	409.061	47		1637	599.36	253		1637	599.36	364
1638	409.311	51		1638	599.726	269		1638	599.726	388
1639	409.561	51		1639	600.092	256		1639	600.092	356
1640	409.81	44		1640	600.459	265		1640	600.459	422
1641	410.06	43		1641	600.825	300		1641	600.825	416
1642	410.31	44		1642	601.191	244		1642	601.191	496
1643	410.56	42		1643	601.557	323		1643	601.557	693
1644	410.81	46		1644	601.923	373		1644	601.923	1068
1645	411.06	57		1645	602.289	426		1645	602.289	1447
1646	411.31	35		1646	602.655	478		1646	602.655	1909
1647	411.56	50		1647	603.021	502	Sb-122	1647	603.021	2003	Sb-122
1648	411.81	42		1648	603.387	463		1648	603.387	1729
1649	412.06	48		1649	603.754	377		1649	603.754	1227
1650	412.31	58		1650	604.12	352		1650	604.12	920
1651	412.559	42		1651	604.486	297		1651	604.486	741
1652	412.809	49		1652	604.852	282		1652	604.852	650
1653	413.059	52		1653	605.218	267		1653	605.218	612
1654	413.309	39		1654	605.584	280		1654	605.584	464
1655	413.559	38		1655	605.95	277		1655	605.95	463
1656	413.809	43		1656	606.316	277		1656	606.316	389
1657	414.059	39		1657	606.682	292		1657	606.682	351
1658	414.309	52		1658	607.048	249		1658	607.048	351
1659	414.559	50		1659	607.414	262		1659	607.414	402
1660	414.808	45		1660	607.781	284		1660	607.781	401
1661	415.058	43		1661	608.147	320		1661	608.147	416
1662	415.308	50		1662	608.513	360		1662	608.513	446
1663	415.558	38		1663	608.879	397		1663	608.879	492
1664	415.808	45		1664	609.245	415		1664	609.245	498
1665	416.058	50		1665	609.611	447	Bi-214	1665	609.611	498
1666	416.308	46		1666	609.977	376		1666	609.977	523	Bi-214
1667	416.558	47		1667	610.343	395		1667	610.343	435
1668	416.808	43		1668	610.709	300		1668	610.709	376
1669	417.058	44		1669	611.076	263		1669	611.076	356
1670	417.308	50		1670	611.442	266		1670	611.442	362
1671	417.557	37		1671	611.808	281		1671	611.808	342
1672	417.807	34		1672	612.174	245		1672	612.174	347
1673	418.057	49		1673	612.54	256		1673	612.54	361
1674	418.307	37		1674	612.906	289		1674	612.906	337
1675	418.557	39		1675	613.272	279		1675	613.272	355
1676	418.807	36		1676	613.638	253		1676	613.638	362
1677	419.057	56		1677	614.004	269		1677	614.004	364
1678	419.307	30		1678	614.37	272		1678	614.37	389
1679	419.557	46		1679	614.736	287		1679	614.736	342
1680	419.806	53		1680	615.103	259		1680	615.103	347
1681	420.056	38		1681	615.469	278		1681	615.469	341
1682	420.306	53		1682	615.835	314		1682	615.835	406
1683	420.556	46		1683	616.201	335		1683	616.201	444
1684	420.806	39		1684	616.567	448		1684	616.567	542
1685	421.056	48		1685	616.933	751		1685	616.933	911
1686	421.306	36		1686	617.299	1277		1686	617.299	1470
1687	421.556	34		1687	617.665	1987		1687	617.665	2436
1688	421.806	41		1688	618.031	2836		1688	618.031	3469
1689	422.056	38		1689	618.398	3394	Br-82	1689	618.398	3900	Br-82
1690	422.305	42		1690	618.764	3181		1690	618.764	3697
1691	422.555	34		1691	619.13	2517		1691	619.13	2964
1692	422.805	38		1692	619.496	1588		1692	619.496	1836
1693	423.055	43		1693	619.862	835		1693	619.862	1074
1694	423.305	43		1694	620.228	498		1694	620.228	620
1695	423.555	42		1695	620.594	320		1695	620.594	442
1696	423.805	36		1696	620.96	252		1696	620.96	346
1697	424.055	36		1697	621.326	237		1697	621.326	313
1698	424.305	45		1698	621.692	251		1698	621.692	317
1699	424.555	43		1699	622.058	241		1699	622.058	315
1700	424.805	44		1700	622.425	254		1700	622.425	350
1701	425.054	41		1701	622.791	236		1701	622.791	298
1702	425.304	47		1702	623.157	239		1702	623.157	332
1703	425.554	52		1703	623.523	236		1703	623.523	321
1704	425.804	49		1704	623.889	270		1704	623.889	369
1705	426.054	50		1705	624.255	346		1705	624.255	488
1706	426.304	39		1706	624.621	472		1706	624.621	612
1707	426.554	36		1707	624.987	586		1707	624.987	782
1708	426.804	45		1708	625.353	736		1708	625.353	923
1709	427.054	40		1709	625.72	753	Ag-110m	1709	625.72	924	Ag-110m
1710	427.303	44		1710	626.086	651		1710	626.086	821
1711	427.553	51		1711	626.452	510		1711	626.452	637
1712	427.803	47		1712	626.818	360		1712	626.818	507
1713	428.053	31		1713	627.184	280		1713	627.184	357
1714	428.303	33		1714	627.55	246		1714	627.55	360
1715	428.553	41		1715	627.916	238		1715	627.916	303
1716	428.803	47		1716	628.282	231		1716	628.282	345
1717	429.053	38		1717	628.648	239		1717	628.648	297
1718	429.303	35		1718	629.014	252		1718	629.014	326
1719	429.553	47		1719	629.38	223		1719	629.38	325
1720	429.803	39		1720	629.747	238		1720	629.747	304
1721	430.052	33		1721	630.113	226		1721	630.113	308
1722	430.302	43		1722	630.479	255		1722	630.479	301
1723	430.552	44		1723	630.845	249		1723	630.845	307
1724	430.802	50		1724	631.211	204		1724	631.211	340
1725	431.052	39		1725	631.577	231		1725	631.577	320
1726	431.302	47		1726	631.943	237		1726	631.943	333
1727	431.552	53		1727	632.309	241		1727	632.309	351
1728	431.802	34		1728	632.675	223		1728	632.675	307
1729	432.052	39		1729	633.042	236		1729	633.042	308
1730	432.301	37		1730	633.408	231		1730	633.408	321
1731	432.551	31		1731	633.774	227		1731	633.774	305
1732	432.801	40		1732	634.14	221		1732	634.14	271
1733	433.051	40		1733	634.506	230		1733	634.506	283
1734	433.301	33		1734	634.872	241		1734	634.872	319
1735	433.551	46		1735	635.238	237		1735	635.238	341
1736	433.801	37		1736	635.604	197		1736	635.604	311
1737	434.051	51		1737	635.97	192		1737	635.97	312
1738	434.301	29		1738	636.336	252		1738	636.336	305
1739	434.551	37		1739	636.702	235		1739	636.702	263
1740	434.8	39		1740	637.069	222		1740	637.069	303
1741	435.05	44		1741	637.435	222		1741	637.435	296
1742	435.3	39		1742	637.801	213		1742	637.801	310
1743	435.55	51		1743	638.167	223		1743	638.167	322
1744	435.8	36		1744	638.533	241		1744	638.533	310
1745	436.05	29		1745	638.899	213		1745	638.899	279
1746	436.3	42		1746	639.265	230		1746	639.265	293
1747	436.55	43		1747	639.631	207		1747	639.631	299
1748	436.8	41		1748	639.997	220		1748	639.997	275
1749	437.05	44		1749	640.364	208		1749	640.364	325
1750	437.3	43		1750	640.73	214		1750	640.73	331
1751	437.549	34		1751	641.096	228		1751	641.096	361
1752	437.799	48		1752	641.462	229		1752	641.462	380
1753	438.049	38		1753	641.828	238		1753	641.828	410
1754	438.299	44		1754	642.194	253		1754	642.194	431	Re-184
1755	438.549	44		1755	642.56	235		1755	642.56	414
1756	438.799	45		1756	642.926	226		1756	642.926	389
1757	439.049	33		1757	643.292	247		1757	643.292	355
1758	439.299	44		1758	643.658	217		1758	643.658	308
1759	439.549	51		1759	644.024	223		1759	644.024	316
1760	439.798	40		1760	644.391	245		1760	644.391	306
1761	440.048	37		1761	644.757	222		1761	644.757	330
1762	440.298	32		1762	645.123	244		1762	645.123	355
1763	440.548	44		1763	645.489	229		1763	645.489	407
1764	440.798	46		1764	645.855	234		1764	645.855	417	Sb-124
1765	441.048	41		1765	646.221	248		1765	646.221	390
1766	441.298	52		1766	646.587	247		1766	646.587	408
1767	441.548	31		1767	646.953	239		1767	646.953	366
1768	441.798	42		1768	647.319	217		1768	647.319	316
1769	442.048	48		1769	647.686	231		1769	647.686	320
1770	442.298	39		1770	648.052	222		1770	648.052	324
1771	442.547	40		1771	648.418	203		1771	648.418	294
1772	442.797	44		1772	648.784	227		1772	648.784	257
1773	443.047	46		1773	649.15	219		1773	649.15	313
1774	443.297	36		1774	649.516	208		1774	649.516	311
1775	443.547	28		1775	649.882	225		1775	649.882	286
1776	443.797	37		1776	650.248	217		1776	650.248	267
1777	444.047	34		1777	650.614	215		1777	650.614	281
1778	444.297	43		1778	650.98	215		1778	650.98	283
1779	444.547	33		1779	651.346	234		1779	651.346	306
1780	444.796	38		1780	651.713	203		1780	651.713	278
1781	445.046	48		1781	652.079	216		1781	652.079	292
1782	445.296	57		1782	652.445	243		1782	652.445	319
1783	445.546	42		1783	652.811	212		1783	652.811	303
1784	445.796	43		1784	653.177	231		1784	653.177	320
1785	446.046	39		1785	653.543	229		1785	653.543	286
1786	446.296	36		1786	653.909	196		1786	653.909	305
1787	446.546	47		1787	654.275	246		1787	654.275	280
1788	446.796	33		1788	654.641	242		1788	654.641	284
1789	447.046	41		1789	655.008	201		1789	655.008	284
1790	447.296	43		1790	655.374	184		1790	655.374	288
1791	447.545	33		1791	655.74	205		1791	655.74	279
1792	447.795	39		1792	656.106	211		1792	656.106	294
1793	448.045	36		1793	656.472	220		1793	656.472	299
1794	448.295	35		1794	656.838	203		1794	656.838	315
1795	448.545	44		1795	657.204	218		1795	657.204	268
1796	448.795	44		1796	657.57	215		1796	657.57	318
1797	449.045	23		1797	657.936	195		1797	657.936	294
1798	449.295	47		1798	658.302	218		1798	658.302	278
1799	449.545	38		1799	658.668	220		1799	658.668	276
1800	449.794	34		1800	659.035	187		1800	659.035	309
1801	450.044	42		1801	659.401	221		1801	659.401	300
1802	450.294	44		1802	659.767	198		1802	659.767	279
1803	450.544	39		1803	660.133	213		1803	660.133	290
1804	450.794	43		1804	660.499	205		1804	660.499	315
1805	451.044	40		1805	660.865	232		1805	660.865	271
1806	451.294	42		1806	661.231	205		1806	661.231	278
1807	451.544	41		1807	661.597	225		1807	661.597	288
1808	451.794	37		1808	661.963	214		1808	661.963	280
1809	452.044	38		1809	662.33	215		1809	662.33	303
1810	452.293	36		1810	662.696	189		1810	662.696	299
1811	452.543	51		1811	663.062	176		1811	663.062	313
1812	452.793	35		1812	663.428	180		1812	663.428	298
1813	453.043	39		1813	663.794	185		1813	663.794	283
1814	453.293	46		1814	664.16	189		1814	664.16	313
1815	453.543	28		1815	664.526	200		1815	664.526	280
1816	453.793	43		1816	664.892	184		1816	664.892	292
1817	454.043	50		1817	665.258	184		1817	665.258	294
1818	454.293	47		1818	665.624	213		1818	665.624	292
1819	454.543	39		1819	665.99	220		1819	665.99	322
1820	454.793	38		1820	666.357	230		1820	666.357	274
1821	455.042	48		1821	666.723	203		1821	666.723	273
1822	455.292	35		1822	667.089	242		1822	667.089	299
1823	455.542	41		1823	667.455	216		1823	667.455	257
1824	455.792	41		1824	667.821	192		1824	667.821	297
1825	456.042	39		1825	668.187	224		1825	668.187	259
1826	456.292	38		1826	668.553	213		1826	668.553	277
1827	456.542	32		1827	668.919	211		1827	668.919	300
1828	456.792	37		1828	669.285	215		1828	669.285	270
1829	457.042	36		1829	669.652	186		1829	669.652	283
1830	457.291	40		1830	670.018	212		1830	670.018	269
1831	457.541	45		1831	670.384	217		1831	670.384	288
1832	457.791	42		1832	670.75	209		1832	670.75	303
1833	458.041	38		1833	671.116	193		1833	671.116	290
1834	458.291	42		1834	671.482	208		1834	671.482	254
1835	458.541	35		1835	671.848	192		1835	671.848	292
1836	458.791	39		1836	672.214	208		1836	672.214	271
1837	459.041	35		1837	672.58	198		1837	672.58	235
1838	459.291	32		1838	672.946	217		1838	672.946	269
1839	459.541	32		1839	673.312	198		1839	673.312	278
1840	459.791	41		1840	673.679	208		1840	673.679	293
1841	460.04	39		1841	674.045	185		1841	674.045	257
1842	460.29	45		1842	674.411	198		1842	674.411	261
1843	460.54	34		1843	674.777	194		1843	674.777	285
1844	460.79	31		1844	675.143	196		1844	675.143	318
1845	461.04	48		1845	675.509	170		1845	675.509	279
1846	461.29	31		1846	675.875	181		1846	675.875	261
1847	461.54	47		1847	676.241	171		1847	676.241	283
1848	461.79	34		1848	676.607	182		1848	676.607	265
1849	462.04	39		1849	676.974	182		1849	676.974	279
1850	462.289	41		1850	677.34	193		1850	677.34	292
1851	462.539	36		1851	677.706	200		1851	677.706	283
1852	462.789	45		1852	678.072	207		1852	678.072	269
1853	463.039	53		1853	678.438	197		1853	678.438	258
1854	463.289	38		1854	678.804	194		1854	678.804	294
1855	463.539	39		1855	679.17	190		1855	679.17	269
1856	463.789	33		1856	679.536	188		1856	679.536	275
1857	464.039	51		1857	679.902	161		1857	679.902	270
1858	464.289	31		1858	680.268	208		1858	680.268	277
1859	464.539	37		1859	680.635	226		1859	680.635	316
1860	464.788	50		1860	681.001	200		1860	681.001	309
1861	465.038	44		1861	681.367	204		1861	681.367	296
1862	465.288	35		1862	681.733	223		1862	681.733	320
1863	465.538	34		1863	682.099	220		1863	682.099	328
1864	465.788	35		1864	682.465	211		1864	682.465	313
1865	466.038	39		1865	682.831	251		1865	682.831	353
1866	466.288	37		1866	683.197	275		1866	683.197	396
1867	466.538	32		1867	683.563	448		1867	683.563	519
1868	466.788	42		1868	683.929	746		1868	683.929	980
1869	467.038	23		1869	684.296	1652		1869	684.296	2112
1870	467.288	41		1870	684.662	3436		1870	684.662	4405
1871	467.537	38		1871	685.028	6611		1871	685.028	8120
1872	467.787	35		1872	685.394	10153		1872	685.394	12454
1873	468.037	35		1873	685.76	12863		1873	685.76	15372
1874	468.287	42		1874	686.126	12809	W-187	1874	686.126	15379	W-187
1875	468.537	40		1875	686.492	10434		1875	686.492	12346
1876	468.787	29		1876	686.858	6635		1876	686.858	7638
1877	469.037	35		1877	687.224	3488		1877	687.224	3920
1878	469.287	26		1878	687.59	1546		1878	687.59	1661
1879	469.537	43		1879	687.957	549		1879	687.957	641
1880	469.786	36		1880	688.323	251		1880	688.323	303
1881	470.036	33		1881	688.689	160		1881	688.689	219
1882	470.286	33		1882	689.055	144		1882	689.055	185
1883	470.536	29		1883	689.421	147		1883	689.421	209
1884	470.786	38		1884	689.787	115		1884	689.787	209
1885	471.036	39		1885	690.153	140		1885	690.153	212
1886	471.286	37		1886	690.519	134		1886	690.519	208
1887	471.536	49		1887	690.885	132		1887	690.885	193
1888	471.786	39		1888	691.251	151		1888	691.251	216
1889	472.036	59		1889	691.618	143		1889	691.618	227
1890	472.286	30		1890	691.984	133		1890	691.984	265
1891	472.535	38		1891	692.35	161		1891	692.35	325
1892	472.785	47		1892	692.716	176		1892	692.716	359	Sb-122
1893	473.035	34		1893	693.082	186		1893	693.082	346
1894	473.285	36		1894	693.448	154		1894	693.448	273
1895	473.535	35		1895	693.814	162		1895	693.814	253
1896	473.785	34		1896	694.18	141		1896	694.18	247
1897	474.035	31		1897	694.546	124		1897	694.546	212
1898	474.285	33		1898	694.912	133		1898	694.912	228
1899	474.535	32		1899	695.279	121		1899	695.279	225
1900	474.784	35		1900	695.645	138		1900	695.645	209
1901	475.034	46		1901	696.011	128		1901	696.011	197
1902	475.284	45		1902	696.377	121		1902	696.377	175
1903	475.534	44		1903	696.743	147		1903	696.743	195
1904	475.784	46		1904	697.109	136		1904	697.109	216
1905	476.034	40		1905	697.475	160		1905	697.475	229
1906	476.284	34		1906	697.841	218		1906	697.841	276
1907	476.534	40		1907	698.207	209		1907	698.207	318
1908	476.784	38		1908	698.573	250	Br-82	1908	698.573	326	Br-82
1909	477.034	34		1909	698.94	228		1909	698.94	308
1910	477.284	41		1910	699.306	198		1910	699.306	254
1911	477.533	30		1911	699.672	171		1911	699.672	280
1912	477.783	31		1912	700.038	129		1912	700.038	226
1913	478.033	40		1913	700.404	134		1913	700.404	187
1914	478.283	49		1914	700.77	134		1914	700.77	230
1915	478.533	91		1915	701.136	145		1915	701.136	171
1916	478.783	117		1916	701.502	118		1916	701.502	180
1917	479.033	187		1917	701.868	126		1917	701.868	184
1918	479.283	227		1918	702.234	123		1918	702.234	162
1919	479.533	262	W-187	1919	702.601	136		1919	702.601	207
1920	479.782	214		1920	702.967	127		1920	702.967	202
1921	480.032	150		1921	703.333	146		1921	703.333	194
1922	480.282	99		1922	703.699	117		1922	703.699	184
1923	480.532	53		1923	704.065	128		1923	704.065	186
1924	480.782	42		1924	704.431	125		1924	704.431	165
1925	481.032	41		1925	704.797	116		1925	704.797	184
1926	481.282	40		1926	705.163	125		1926	705.163	187
1927	481.532	31		1927	705.529	145		1927	705.529	151
1928	481.782	38		1928	705.895	135		1928	705.895	158
1929	482.032	39		1929	706.262	119		1929	706.262	173
1930	482.281	38		1930	706.628	118		1930	706.628	168
1931	482.531	40		1931	706.994	127		1931	706.994	195
1932	482.781	38		1932	707.36	133		1932	707.36	178
1933	483.031	30		1933	707.726	124		1933	707.726	169
1934	483.281	36		1934	708.092	124		1934	708.092	186
1935	483.531	33		1935	708.458	101		1935	708.458	174
1936	483.781	37		1936	708.824	101		1936	708.824	202
1937	484.031	37		1937	709.19	108		1937	709.19	199
1938	484.281	29		1938	709.556	105		1938	709.556	191
1939	484.531	31		1939	709.923	142		1939	709.923	174
1940	484.781	38		1940	710.289	138		1940	710.289	193
1941	485.03	27		1941	710.655	114		1941	710.655	190
1942	485.28	39		1942	711.021	113		1942	711.021	187
1943	485.53	38		1943	711.387	123		1943	711.387	187
1944	485.78	41		1944	711.753	132		1944	711.753	174
1945	486.03	31		1945	712.119	137		1945	712.119	187
1946	486.28	41		1946	712.485	124		1946	712.485	174
1947	486.53	42		1947	712.851	120		1947	712.851	195
1948	486.78	32		1948	713.217	127		1948	713.217	194
1949	487.03	43		1949	713.583	156		1949	713.583	203
1950	487.279	38		1950	713.95	121		1950	713.95	206
1951	487.529	40		1951	714.316	125		1951	714.316	211
1952	487.779	31		1952	714.682	113		1952	714.682	182
1953	488.029	32		1953	715.048	124		1953	715.048	169
1954	488.279	32		1954	715.414	109		1954	715.414	173
1955	488.529	29		1955	715.78	111		1955	715.78	163
1956	488.779	34		1956	716.146	124		1956	716.146	163
1957	489.029	29		1957	716.512	120		1957	716.512	159
1958	489.279	43		1958	716.878	112		1958	716.878	175
1959	489.529	28		1959	717.245	125		1959	717.245	174
1960	489.779	43		1960	717.611	126		1960	717.611	148
1961	490.028	34		1961	717.977	114		1961	717.977	181
1962	490.278	28		1962	718.343	106		1962	718.343	173
1963	490.528	36		1963	718.709	135		1963	718.709	176
1964	490.778	31		1964	719.075	114		1964	719.075	187
1965	491.028	40		1965	719.441	140		1965	719.441	149
1966	491.278	34		1966	719.807	132		1966	719.807	184
1967	491.528	38		1967	720.173	115		1967	720.173	177
1968	491.778	22		1968	720.539	128		1968	720.539	152
1969	492.028	26		1969	720.905	122		1969	720.905	167
1970	492.277	38		1970	721.272	129		1970	721.272	189
1971	492.527	29		1971	721.638	132		1971	721.638	188
1972	492.777	41		1972	722.004	129		1972	722.004	237
1973	493.027	41		1973	722.37	142		1973	722.37	266
1974	493.277	24		1974	722.736	132		1974	722.736	318
1975	493.527	30		1975	723.102	124		1975	723.102	321	Sb-124
1976	493.777	31		1976	723.468	150		1976	723.468	294
1977	494.027	27		1977	723.834	123		1977	723.834	264
1978	494.277	36		1978	724.2	127		1978	724.2	217
1979	494.527	37		1979	724.567	128		1979	724.567	204
1980	494.776	41		1980	724.933	126		1980	724.933	193
1981	495.026	34		1981	725.299	132		1981	725.299	172
1982	495.276	30		1982	725.665	120		1982	725.665	171
1983	495.526	38		1983	726.031	127		1983	726.031	179
1984	495.776	35		1984	726.397	137		1984	726.397	200
1985	496.026	44		1985	726.763	162		1985	726.763	176
1986	496.276	25		1986	727.129	164		1986	727.129	216
1987	496.526	26		1987	727.495	158		1987	727.495	216
1988	496.776	31		1988	727.861	140		1988	727.861	198
1989	497.026	36		1989	728.227	158		1989	728.227	218
1990	497.276	28		1990	728.594	137		1990	728.594	177
1991	497.525	32		1991	728.96	115		1991	728.96	181
1992	497.775	33		1992	729.326	125		1992	729.326	182
1993	498.025	37		1993	729.692	112		1993	729.692	164
1994	498.275	39		1994	730.058	129		1994	730.058	158
1995	498.525	38		1995	730.424	120		1995	730.424	158
1996	498.775	38		1996	730.79	122		1996	730.79	171
1997	499.025	31		1997	731.156	118		1997	731.156	142
[truncated: 6,195 more rows]

## Sheet: Siemens
Siemens (4)				Siemens (5)				Siemens (6)
Channel	Energy (KeV)	Count	Radionuclides	Channel	Energy (KeV)	Count	Radionuclides	Channel	Energy (KeV)	Count	Radionuclides
0	-	0		0	0.0546	0		0	0.0546	0												Varian
1	-	0		1	0.4207	0		1	0.4207	0
2	39.2688	0		2	0.7868	0		2	0.7868	0
3	39.5087	0		3	1.1529	0		3	1.1529	0
4	39.7486	0		4	1.519	0		4	1.519	0
5	39.9885	0		5	1.8851	0		5	1.8851	0
6	40.2284	0		6	2.2512	0		6	2.2512	0
7	40.4683	0		7	2.6173	0		7	2.6173	0
8	40.7082	0		8	2.9834	0		8	2.9834	0
9	40.9481	0		9	3.3495	0		9	3.3495	0
10	41.188	0		10	3.7156	0		10	3.7156	0
11	41.4279	0		11	4.0817	0		11	4.0817	0
12	41.6678	0		12	4.4478	0		12	4.4478	0
13	41.9077	0		13	4.8139	0		13	4.8139	0
14	42.1476	0		14	5.18	0		14	5.18	0
15	42.3875	45		15	5.5461	0		15	5.5461	0
16	42.6274	732		16	5.9122	0		16	5.9122	0
17	42.8673	887		17	6.2783	0		17	6.2783	0
18	43.1072	843		18	6.6444	0		18	6.6444	0
19	43.3471	868		19	7.0105	0		19	7.0105	0
20	43.587	867		20	7.3766	0		20	7.3766	0
21	43.8269	860		21	7.7427	0		21	7.7427	0
22	44.0668	834		22	8.1088	0		22	8.1088	0
23	44.3067	779		23	8.4749	0		23	8.4749	0
24	44.5466	807		24	8.841	0		24	8.841	0
25	44.7865	801		25	9.2071	0		25	9.2071	0
26	45.0264	720		26	9.5732	0		26	9.5732	0
27	45.2663	663		27	9.9393	0		27	9.9393	0
28	45.5062	691		28	10.3054	0		28	10.3054	0
29	45.7461	637		29	10.6715	0		29	10.6715	0
30	45.986	642		30	11.0376	0		30	11.0376	0
31	46.2259	638		31	11.4037	0		31	11.4037	0
32	46.4658	650		32	11.7698	0		32	11.7698	0
33	46.7057	634		33	12.1359	0		33	12.1359	0
34	46.9456	608		34	12.502	0		34	12.502	0
35	47.1855	640		35	12.8681	0		35	12.8681	0
36	47.4254	631		36	13.2342	0		36	13.2342	0
37	47.6653	605		37	13.6003	0		37	13.6003	0
38	47.9052	611		38	13.9664	0		38	13.9664	0
39	48.1451	601		39	14.3325	0		39	14.3325	0
40	48.385	703		40	14.6986	0		40	14.6986	0
41	48.6249	865		41	15.0647	0		41	15.0647	0
42	48.8648	961		42	15.4308	0		42	15.4308	0
43	49.1047	915		43	15.7969	0		43	15.7969	0
44	49.3446	656		44	16.163	0		44	16.163	0
45	49.5845	597		45	16.5291	0		45	16.5291	0
46	49.8244	573		46	16.8952	0		46	16.8952	0
47	50.0643	555		47	17.2613	0		47	17.2613	0
48	50.3042	542		48	17.6274	0		48	17.6274	0
49	50.5441	557		49	17.9935	0		49	17.9935	0
50	50.784	579		50	18.3596	0		50	18.3596	0
51	51.0239	574		51	18.7257	0		51	18.7257	0
52	51.2638	504		52	19.0918	0		52	19.0918	0
53	51.5037	543		53	19.4579	0		53	19.4579	0
54	51.7436	526		54	19.824	0		54	19.824	0
55	51.9835	545		55	20.1901	0		55	20.1901	0
56	52.2234	508		56	20.5562	0		56	20.5562	0
57	52.4633	526		57	20.9223	0		57	20.9223	0
58	52.7032	531		58	21.2884	0		58	21.2884	0
59	52.9431	541		59	21.6545	0		59	21.6545	0
60	53.183	521		60	22.0206	0		60	22.0206	0
61	53.4229	497		61	22.3867	0		61	22.3867	0
62	53.6628	487		62	22.7528	0		62	22.7528	0
63	53.9027	548		63	23.1189	0		63	23.1189	0
64	54.1426	506		64	23.485	0		64	23.485	0
65	54.3825	518		65	23.8511	0		65	23.8511	0
66	54.6224	475		66	24.2172	0		66	24.2172	0
67	54.8623	470		67	24.5833	1		67	24.5833	0
68	55.1022	495		68	24.9494	0		68	24.9494	0
69	55.3421	525		69	25.3155	0		69	25.3155	0
70	55.582	524		70	25.6816	0		70	25.6816	0
71	55.8219	475		71	26.0477	1		71	26.0477	0
72	56.0618	463		72	26.4138	1		72	26.4138	0
73	56.3017	506		73	26.7799	3		73	26.7799	0
74	56.5416	501		74	27.146	1		74	27.146	0
75	56.7815	492		75	27.5121	1		75	27.5121	0
76	57.0214	471		76	27.8782	4		76	27.8782	0
77	57.2613	483		77	28.2443	3		77	28.2443	0
78	57.5012	461		78	28.6104	3		78	28.6104	0
79	57.7411	470		79	28.9765	32		79	28.9765	20
80	57.981	486		80	29.3426	604		80	29.3426	189
81	58.2209	460		81	29.7087	1458		81	29.7087	357
82	58.4608	527		82	30.0748	1421		82	30.0748	312
83	58.7007	475		83	30.4409	1417		83	30.4409	340
84	58.9406	480		84	30.807	1446		84	30.807	347
85	59.1805	471		85	31.1731	1506		85	31.1731	333
86	59.4204	497		86	31.5392	1503		86	31.5392	331
87	59.6603	518		87	31.9053	1454		87	31.9053	352
88	59.9002	483		88	32.2714	1399		88	32.2714	339
89	60.1401	521		89	32.6375	1373		89	32.6375	320
90	60.38	487		90	33.0036	1481		90	33.0036	298
91	60.6199	449		91	33.3697	1449		91	33.3697	336
92	60.8598	447		92	33.7358	1429		92	33.7358	333
93	61.0997	464		93	34.1019	1496		93	34.1019	320
94	61.3396	463		94	34.468	1346		94	34.468	342
95	61.5795	517		95	34.8341	1374		95	34.8341	289
96	61.8194	486		96	35.2002	1451		96	35.2002	321
97	62.0593	461		97	35.5663	1400		97	35.5663	332
98	62.2992	482		98	35.9324	1506		98	35.9324	356
99	62.5391	501		99	36.2985	1385		99	36.2985	306
100	62.779	471		100	36.6646	1394		100	36.6646	322
101	63.0189	541		101	37.0307	1389		101	37.0307	308
102	63.2588	488		102	37.3968	1368		102	37.3968	302
103	63.4987	445		103	37.7629	1387		103	37.7629	308
104	63.7386	444		104	38.129	1356		104	38.129	296
105	63.9785	469		105	38.4951	1347		105	38.4951	317
106	64.2184	440		106	38.8612	1428		106	38.8612	293
107	64.4583	383		107	39.2273	1361		107	39.2273	296
108	64.6982	428		108	39.5934	1433		108	39.5934	284
109	64.9381	487		109	39.9595	1554		109	39.9595	293
110	65.178	453		110	40.3256	1394		110	40.3256	323
111	65.4179	419		111	40.6917	1404		111	40.6917	288
112	65.6578	471		112	41.0578	1399		112	41.0578	256
113	65.8977	446		113	41.4239	1368		113	41.4239	296
114	66.1376	478		114	41.79	1392		114	41.79	294
115	66.3775	414		115	42.1561	1437		115	42.1561	264
116	66.6174	432		116	42.5222	1395		116	42.5222	284
117	66.8573	470		117	42.8883	1426		117	42.8883	262
118	67.0972	426		118	43.2544	1417		118	43.2544	301
119	67.3371	455		119	43.6205	1462		119	43.6205	296
120	67.577	466		120	43.9866	1454		120	43.9866	286
121	67.8169	433		121	44.3527	1399		121	44.3527	278
122	68.0568	408		122	44.7188	1460		122	44.7188	299
123	68.2967	461		123	45.0849	1477		123	45.0849	278
124	68.5366	446		124	45.451	1411		124	45.451	267
125	68.7765	396		125	45.8171	1521		125	45.8171	286
126	69.0164	406		126	46.1832	1550		126	46.1832	241
127	69.2563	444		127	46.5493	1496		127	46.5493	279
128	69.4962	398		128	46.9154	1490		128	46.9154	261
129	69.7361	431		129	47.2815	1658		129	47.2815	254
130	69.976	452		130	47.6476	1694		130	47.6476	283
131	70.2159	431		131	48.0137	1750		131	48.0137	267
132	70.4558	426		132	48.3798	1641		132	48.3798	250
133	70.6957	433		133	48.7459	1648		133	48.7459	268
134	70.9356	405		134	49.112	1632		134	49.112	299
135	71.1755	422		135	49.4781	1652		135	49.4781	270
136	71.4154	439		136	49.8442	1687		136	49.8442	294
137	71.6553	430		137	50.2103	1659		137	50.2103	266
138	71.8952	422		138	50.5764	1672		138	50.5764	253
139	72.1351	425		139	50.9425	1685		139	50.9425	309
140	72.375	392		140	51.3086	1762		140	51.3086	264
141	72.6149	413		141	51.6747	1710		141	51.6747	271
142	72.8548	420		142	52.0408	1790		142	52.0408	305
143	73.0947	414		143	52.4069	1931		143	52.4069	244
144	73.3346	420		144	52.773	1902		144	52.773	280
145	73.5745	432		145	53.1391	2051		145	53.1391	263
146	73.8144	427		146	53.5052	1966		146	53.5052	280
147	74.0543	414		147	53.8713	2104		147	53.8713	276
148	74.2942	402		148	54.2374	2219		148	54.2374	300
149	74.5341	405		149	54.6035	2374		149	54.6035	291
150	74.774	424		150	54.9696	3095		150	54.9696	245
151	75.0139	409		151	55.3357	5021		151	55.3357	325
152	75.2538	412		152	55.7018	7997		152	55.7018	334
153	75.4937	453		153	56.0679	10854		153	56.0679	371
154	75.7336	403		154	56.434	12944		154	56.434	369
155	75.9735	411		155	56.8001	14837		155	56.8001	400
156	76.2134	410		156	57.1662	17311		156	57.1662	417
157	76.4533	383		157	57.5323	18185	Ac-228	157	57.5323	426	Ac-228
158	76.6932	438		158	57.8984	14017		158	57.8984	407
159	76.9331	422		159	58.2645	8733		159	58.2645	372
160	77.173	424		160	58.6306	4934		160	58.6306	332
161	77.4129	413		161	58.9967	3473		161	58.9967	311
162	77.6528	460		162	59.3628	3069		162	59.3628	316
163	77.8927	458		163	59.7289	2654		163	59.7289	322
164	78.1326	383		164	60.095	2255		164	60.095	294
165	78.3725	413		165	60.4611	1858		165	60.4611	272
166	78.6124	409		166	60.8272	1857		166	60.8272	298
167	78.8523	423		167	61.1933	1749		167	61.1933	295
168	79.0922	391		168	61.5594	1715		168	61.5594	281
169	79.3321	358		169	61.9255	1567		169	61.9255	285
170	79.572	394		170	62.2916	1494		170	62.2916	271
171	79.8119	369		171	62.6577	1490		171	62.6577	299
172	80.0518	383		172	63.0238	1609		172	63.0238	320
173	80.2917	408		173	63.3899	1658		173	63.3899	291
174	80.5316	404		174	63.756	2365		174	63.756	296
175	80.7715	351		175	64.1221	3871		175	64.1221	291
176	81.0114	395		176	64.4882	6330		176	64.4882	350
177	81.2513	441		177	64.8543	8385		177	64.8543	334
178	81.4912	451		178	65.2204	8537	W-181	178	65.2204	355
179	81.7311	378		179	65.5865	6599		179	65.5865	338
180	81.971	381		180	65.9526	4637		180	65.9526	368
181	82.2109	386		181	66.3187	3978		181	66.3187	375
182	82.4508	398		182	66.6848	4293		182	66.6848	358
183	82.6907	413		183	67.0509	4324		183	67.0509	410
184	82.9306	406		184	67.417	3639		184	67.417	367
185	83.1705	415		185	67.7831	2669		185	67.7831	342
186	83.4104	427		186	68.1492	2013		186	68.1492	378
187	83.6503	443		187	68.5153	1777		187	68.5153	382
188	83.8902	439		188	68.8814	1810		188	68.8814	368
189	84.1301	430		189	69.2475	1690		189	69.2475	366
190	84.37	408		190	69.6136	1494		190	69.6136	317
191	84.6099	431		191	69.9797	1229		191	69.9797	335
192	84.8498	411		192	70.3458	1216		192	70.3458	329
193	85.0897	407		193	70.7119	1220		193	70.7119	299
194	85.3296	400		194	71.078	1202		194	71.078	305
195	85.5695	426		195	71.4441	1313		195	71.4441	342
196	85.8094	408		196	71.8102	1323		196	71.8102	322
197	86.0493	415		197	72.1763	1339		197	72.1763	345
198	86.2892	415		198	72.5424	1273		198	72.5424	311
199	86.5291	390		199	72.9085	1271		199	72.9085	349
200	86.769	380		200	73.2746	1173		200	73.2746	338
201	87.0089	410		201	73.6407	1199		201	73.6407	317
202	87.2488	389		202	74.0068	1205		202	74.0068	340
203	87.4887	359		203	74.3729	1278		203	74.3729	356
204	87.7286	388		204	74.739	1382		204	74.739	378	Pb-212
205	87.9685	427		205	75.1051	1316		205	75.1051	374
206	88.2084	420		206	75.4712	1292		206	75.4712	327
207	88.4483	401		207	75.8373	1243		207	75.8373	358
208	88.6882	388		208	76.2034	1215		208	76.2034	342
209	88.9281	431		209	76.5695	1185		209	76.5695	360
210	89.168	422		210	76.9356	1221		210	76.9356	415
211	89.4079	429		211	77.3017	1327		211	77.3017	428
212	89.6478	399		212	77.6678	1283		212	77.6678	378
213	89.8877	447		213	78.0339	1292		213	78.0339	381
214	90.1276	409		214	78.4	1236		214	78.4	357
215	90.3675	446		215	78.7661	1197		215	78.7661	396
216	90.6074	433		216	79.1322	1191		216	79.1322	352
217	90.8473	427		217	79.4983	1240		217	79.4983	349
218	91.0872	395		218	79.8644	1257		218	79.8644	336
219	91.3271	442		219	80.2305	1205		219	80.2305	372
220	91.567	413		220	80.5966	1208		220	80.5966	361
221	91.8069	416		221	80.9627	1297		221	80.9627	315
222	92.0468	490		222	81.3288	1179		222	81.3288	334
223	92.2867	593		223	81.6949	1195		223	81.6949	339
224	92.5266	858		224	82.061	1088		224	82.061	366
225	92.7665	1230	W-181	225	82.4271	1237		225	82.4271	385
226	93.0064	1406		226	82.7932	1199		226	82.7932	302
227	93.2463	1107		227	83.1593	1277		227	83.1593	332
228	93.4862	990		228	83.5254	1206		228	83.5254	356
229	93.7261	1298		229	83.8915	1326		229	83.8915	342
230	93.966	1994		230	84.2576	1290		230	84.2576	340
231	94.2059	2202	W-181	231	84.6237	1338		231	84.6237	369
232	94.4458	1885		232	84.9898	1297		232	84.9898	383
233	94.6857	1184		233	85.3559	1278		233	85.3559	353
234	94.9256	719		234	85.722	1259		234	85.722	362
235	95.1655	539		235	86.0881	1288		235	86.0881	375
236	95.4054	641		236	86.4542	1228		236	86.4542	407
237	95.6453	804		237	86.8203	1319		237	86.8203	404
238	95.8852	917	Am-241	238	87.1864	1287		238	87.1864	386
239	96.1251	828		239	87.5525	1269		239	87.5525	336
240	96.365	621		240	87.9186	1249		240	87.9186	380
241	96.6049	544		241	88.2847	1329		241	88.2847	368
242	96.8448	441		242	88.6508	1264		242	88.6508	403
243	97.0847	458		243	89.0169	1281		243	89.0169	393
244	97.3246	522		244	89.383	1290		244	89.383	342
245	97.5645	555		245	89.7491	1248		245	89.7491	370
246	97.8044	514		246	90.1152	1334		246	90.1152	390
247	98.0443	464		247	90.4813	1308		247	90.4813	395
248	98.2842	459		248	90.8474	1240		248	90.8474	393
249	98.5241	430		249	91.2135	1325		249	91.2135	348
250	98.764	413		250	91.5796	1346		250	91.5796	397
251	99.0039	438		251	91.9457	1309		251	91.9457	373
252	99.2438	389		252	92.3118	1279		252	92.3118	391
253	99.4837	454		253	92.6779	1359		253	92.6779	370
254	99.7236	446		254	93.044	1365		254	93.044	361
255	99.9635	433		255	93.4101	1302		255	93.4101	370
256	100.203	465		256	93.7762	1262		256	93.7762	385
257	100.443	451		257	94.1423	1343		257	94.1423	367
258	100.683	505		258	94.5084	1325		258	94.5084	385
259	100.923	616		259	94.8745	1342		259	94.8745	389
260	101.163	953		260	95.2406	1356		260	95.2406	365
261	101.403	1192	Au-196	261	95.6067	1282		261	95.6067	390
262	101.643	1105		262	95.9728	1353		262	95.9728	404
263	101.883	829		263	96.3389	1341		263	96.3389	352
264	102.123	569		264	96.705	1380		264	96.705	401
265	102.363	500		265	97.0711	1315		265	97.0711	372
266	102.602	485		266	97.4372	1336		266	97.4372	392
267	102.842	603		267	97.8033	1406		267	97.8033	371
268	103.082	742		268	98.1694	1404		268	98.1694	399
269	103.322	808	Au-196	269	98.5355	1387		269	98.5355	381
270	103.562	785		270	98.9016	1315		270	98.9016	373
271	103.802	646		271	99.2677	1381		271	99.2677	396
272	104.042	519		272	99.6338	1378		272	99.6338	416
273	104.282	461		273	99.9999	1430		273	99.9999	405
274	104.522	459		274	100.366	1372		274	100.366	370
275	104.761	506		275	100.732	1320		275	100.732	399
276	105.001	517		276	101.098	1455		276	101.098	423
277	105.241	532		277	101.464	1364		277	101.464	378
278	105.481	526		278	101.83	1402		278	101.83	380
279	105.721	519		279	102.196	1473		279	102.196	412
280	105.961	458		280	102.563	1370		280	102.563	384
281	106.201	423		281	102.929	1371		281	102.929	385
282	106.441	448		282	103.295	1357		282	103.295	389
283	106.681	461		283	103.661	1506		283	103.661	408
284	106.921	453		284	104.027	1379		284	104.027	419
285	107.16	473		285	104.393	1421		285	104.393	368
286	107.4	476		286	104.759	1449		286	104.759	376
287	107.64	480		287	105.125	1376		287	105.125	420
288	107.88	489		288	105.491	1420		288	105.491	421
289	108.12	513		289	105.857	1409		289	105.857	423
290	108.36	604		290	106.224	1476		290	106.224	410
291	108.6	748		291	106.59	1442		291	106.59	370
292	108.84	845	Th-231	292	106.956	1378		292	106.956	414
293	109.08	707		293	107.322	1397		293	107.322	410
294	109.32	612		294	107.688	1435		294	107.688	419
295	109.559	527		295	108.054	1380		295	108.054	405
296	109.799	497		296	108.42	1392		296	108.42	392
297	110.039	479		297	108.786	1474		297	108.786	391
298	110.279	576		298	109.152	1411		298	109.152	407
299	110.519	797		299	109.518	1470		299	109.518	409
300	110.759	971	Pb-212	300	109.885	1425		300	109.885	402
301	110.999	1065		301	110.251	1457		301	110.251	396
302	111.239	884		302	110.617	1461		302	110.617	431
303	111.479	643		303	110.983	1439		303	110.983	427
304	111.719	527		304	111.349	1491		304	111.349	408
305	111.959	480		305	111.715	1481		305	111.715	398
306	112.198	461		306	112.081	1418		306	112.081	387
307	112.438	467		307	112.447	1441		307	112.447	448
308	112.678	489		308	112.813	1504		308	112.813	383
309	112.918	528		309	113.179	1549		309	113.179	390
310	113.158	515		310	113.546	1491		310	113.546	441
311	113.398	468		311	113.912	1458		311	113.912	401
312	113.638	454		312	114.278	1467		312	114.278	396
313	113.878	469		313	114.644	1481		313	114.644	426
314	114.118	453		314	115.01	1521		314	115.01	389
315	114.358	493		315	115.376	1419		315	115.376	418
316	114.597	499		316	115.742	1511		316	115.742	416
317	114.837	512		317	116.108	1498		317	116.108	400
318	115.077	472		318	116.474	1458		318	116.474	384
319	115.317	512		319	116.84	1396		319	116.84	431
320	115.557	463		320	117.207	1481		320	117.207	426
321	115.797	489		321	117.573	1508		321	117.573	386
322	116.037	470		322	117.939	1511		322	117.939	391
323	116.277	471		323	118.305	1449		323	118.305	364
324	116.517	484		324	118.671	1490		324	118.671	373
325	116.757	469		325	119.037	1541		325	119.037	407
326	116.996	454		326	119.403	1534		326	119.403	387
327	117.236	458		327	119.769	1489		327	119.769	388
328	117.476	511		328	120.135	1510		328	120.135	413
329	117.716	481		329	120.501	1590		329	120.501	389
330	117.956	531		330	120.868	1765		330	120.868	378
331	118.196	505		331	121.234	1952		331	121.234	423
332	118.436	480		332	121.6	2223		332	121.6	371
333	118.676	471		333	121.971	2290	Co-57	333	121.966	463
334	118.916	498		334	122.332	2056		334	122.332	409
335	119.156	528		335	122.696	1807		335	122.698	415
336	119.395	532		336	123.064	1622		336	123.064	397
337	119.635	542		337	123.43	1506		337	123.43	397
338	119.875	645		338	123.796	1508		338	123.796	396
339	120.115	710		339	124.162	1432		339	124.162	424
340	120.355	741		340	124.529	1499		340	124.529	391
341	120.595	734		341	124.895	1495		341	124.895	438
342	120.835	618		342	125.261	1477		342	125.261	383
343	121.075	577		343	125.627	1511		343	125.627	407
344	121.315	513		344	125.993	1481		344	125.993	408
345	121.555	495		345	126.359	1426		345	126.359	397
346	121.794	535		346	126.725	1454		346	126.725	405
347	122.034	535		347	127.091	1605		347	127.091	351
348	122.274	573		348	127.457	1466		348	127.457	358
349	122.514	561		349	127.823	1465		349	127.823	418
350	122.754	620		350	128.19	1514		350	128.19	403
351	122.994	572		351	128.556	1471		351	128.556	389
352	123.234	560		352	128.922	1454		352	128.922	422
353	123.474	538		353	129.288	1503		353	129.288	376
354	123.714	503		354	129.654	1445		354	129.654	386
355	123.954	487		355	130.02	1514		355	130.02	409
356	124.193	517		356	130.386	1520		356	130.386	361
357	124.433	519		357	130.752	1476		357	130.752	392
358	124.673	467		358	131.118	1515		358	131.118	393
359	124.913	467		359	131.484	1502		359	131.484	347
360	125.153	517		360	131.851	1512		360	131.851	395
361	125.393	530		361	132.217	1584		361	132.217	393
362	125.633	506		362	132.583	1528		362	132.583	403
363	125.873	454		363	132.949	1578		363	132.949	396
364	126.113	497		364	133.315	1751		364	133.315	361
365	126.353	490		365	133.681	1924		365	133.681	377
366	126.592	545		366	134.047	2066	W-187	366	134.047	352
367	126.832	507		367	134.413	1883		367	134.413	398
368	127.072	505		368	134.779	1759		368	134.779	402
369	127.312	504		369	135.145	1698		369	135.145	400
370	127.552	507		370	135.512	1674		370	135.512	369
371	127.792	513		371	135.878	1675		371	135.878	375
372	128.032	503		372	136.244	1637		372	136.244	360
373	128.272	534		373	136.61	1625		373	136.61	364
374	128.512	512		374	136.976	1631		374	136.976	361
375	128.752	514		375	137.342	1494		375	137.342	348
376	128.991	548		376	137.708	1509		376	137.708	353
377	129.231	525		377	138.074	1555		377	138.074	392
378	129.471	535		378	138.44	1423		378	138.44	411
379	129.711	543		379	138.806	1568		379	138.806	367
380	129.951	527		380	139.173	1637		380	139.173	376
381	130.191	505		381	139.539	1923		381	139.539	361
382	130.431	536		382	139.905	2225		382	139.905	347
383	130.671	556		383	140.271	2653	Mo-99	383	140.271	384
384	130.911	535		384	140.637	2456		384	140.637	337
385	131.151	527		385	141.003	2126		385	141.003	347
386	131.39	556		386	141.369	1823		386	141.369	356
387	131.63	548		387	141.735	1623		387	141.735	408
388	131.87	564		388	142.101	1535		388	142.101	369
389	132.11	538		389	142.467	1459		389	142.467	370
390	132.35	545		390	142.834	1413		390	142.834	349
391	132.59	545		391	143.2	1523		391	143.2	364
392	132.83	519		392	143.566	1424		392	143.566	336
393	133.07	540		393	143.932	1475		393	143.932	383
394	133.31	556		394	144.298	1460		394	144.298	375
395	133.55	531		395	144.664	1498		395	144.664	370
396	133.789	554		396	145.03	1479		396	145.03	381
397	134.029	550		397	145.396	1483		397	145.396	358
398	134.269	544		398	145.762	1409		398	145.762	344
399	134.509	515		399	146.128	1409		399	146.128	345
400	134.749	497		400	146.495	1453		400	146.495	363
401	134.989	602		401	146.861	1513		401	146.861	373
402	135.229	520		402	147.227	1443		402	147.227	353
403	135.469	555		403	147.593	1459		403	147.593	368
404	135.709	527		404	147.959	1535		404	147.959	359
405	135.948	581		405	148.325	1539		405	148.325	348
406	136.188	505		406	148.691	1539		406	148.691	360
407	136.428	525		407	149.057	1482		407	149.057	382
408	136.668	559		408	149.423	1431		408	149.423	346
409	136.908	595		409	149.789	1496		409	149.789	334
410	137.148	530		410	150.156	1539		410	150.156	357
411	137.388	569		411	150.522	1490		411	150.522	355
412	137.628	567		412	150.888	1414		412	150.888	348
413	137.868	575		413	151.254	1545		413	151.254	329
414	138.108	554		414	151.62	1649		414	151.62	347
415	138.347	571		415	151.986	1553		415	151.986	364
416	138.587	535		416	152.352	1695		416	152.352	330
417	138.827	564		417	152.718	1579		417	152.718	331
418	139.067	580		418	153.084	1553		418	153.084	339
419	139.307	603		419	153.45	1508		419	153.45	325
420	139.547	570		420	153.817	1540		420	153.817	338
421	139.787	533		421	154.183	1422		421	154.183	333
422	140.027	543		422	154.549	1584		422	154.549	338
423	140.267	586		423	154.915	1489		423	154.915	340
424	140.507	564		424	155.281	1536		424	155.281	336
425	140.746	598		425	155.647	1472		425	155.647	361
426	140.986	582		426	156.013	1482		426	156.013	328
427	141.226	615		427	156.379	1494		427	156.379	342
428	141.466	584		428	156.745	1511		428	156.745	323
429	141.706	610		429	157.111	1536		429	157.111	330
430	141.946	614		430	157.478	1498		430	157.478	340
431	142.186	597		431	157.844	1474		431	157.844	314
432	142.426	553		432	158.21	1484		432	158.21	311
433	142.666	575		433	158.576	1491		433	158.576	309
434	142.906	576		434	158.942	1554		434	158.942	328
435	143.145	562		435	159.308	1469		435	159.308	308
436	143.385	585		436	159.674	1435		436	159.674	340
437	143.625	602		437	160.04	1462		437	160.04	353
438	143.865	553		438	160.406	1478		438	160.406	328
439	144.105	585		439	160.772	1463		439	160.772	301
440	144.345	554		440	161.139	1556		440	161.139	312
441	144.585	548		441	161.505	1483		441	161.505	308
442	144.825	594		442	161.871	1467		442	161.871	332
443	145.065	530		443	162.237	1426		443	162.237	332
444	145.305	574		444	162.603	1515		444	162.603	312
445	145.544	567		445	162.969	1495		445	162.969	304
446	145.784	582		446	163.335	1438		446	163.335	353
447	146.024	596		447	163.701	1492		447	163.701	299
448	146.264	572		448	164.067	1435		448	164.067	314
449	146.504	603		449	164.433	1436		449	164.433	332
450	146.744	590		450	164.8	1495		450	164.8	320
451	146.984	594		451	165.166	1466		451	165.166	295
452	147.224	563		452	165.532	1459		452	165.532	311
453	147.464	557		453	165.898	1471		453	165.898	304
454	147.704	544		454	166.264	1494		454	166.264	335
455	147.944	547		455	166.63	1485		455	166.63	309
456	148.183	573		456	166.996	1517		456	166.996	295
457	148.423	547		457	167.362	1443		457	167.362	306
458	148.663	588		458	167.728	1525		458	167.728	315
459	148.903	547		459	168.094	1517		459	168.094	303
460	149.143	591		460	168.461	1467		460	168.461	300
461	149.383	602		461	168.827	1515		461	168.827	314
462	149.623	574		462	169.193	1531		462	169.193	306
463	149.863	556		463	169.559	1498		463	169.559	301
464	150.103	615		464	169.925	1494		464	169.925	301
465	150.343	594		465	170.291	1477		465	170.291	316
466	150.582	591		466	170.657	1493		466	170.657	284
467	150.822	617		467	171.023	1509		467	171.023	316
468	151.062	559		468	171.389	1454		468	171.389	282
469	151.302	608		469	171.755	1497		469	171.755	299
470	151.542	540		470	172.122	1539		470	172.122	280
471	151.782	531		471	172.488	1498		471	172.488	279
472	152.022	600		472	172.854	1488		472	172.854	298
473	152.262	617		473	173.22	1456		473	173.22	320
474	152.502	564		474	173.586	1454		474	173.586	299
475	152.742	584		475	173.952	1469		475	173.952	276
476	152.981	619		476	174.318	1505		476	174.318	304
477	153.221	554		477	174.684	1546		477	174.684	280
478	153.461	575		478	175.05	1481		478	175.05	283
479	153.701	587		479	175.416	1502		479	175.416	285
480	153.941	550		480	175.783	1502		480	175.783	291
481	154.181	623		481	176.149	1471		481	176.149	310
482	154.421	580		482	176.515	1507		482	176.515	264
483	154.661	557		483	176.881	1492		483	176.881	262
484	154.901	610		484	177.247	1490		484	177.247	290
485	155.141	570		485	177.613	1449		485	177.613	286
486	155.38	574		486	177.979	1589		486	177.979	283
487	155.62	594		487	178.345	1431		487	178.345	274
488	155.86	606		488	178.711	1444		488	178.711	310
489	156.1	618		489	179.077	1485		489	179.077	256
490	156.34	598		490	179.444	1442		490	179.444	279
491	156.58	571		491	179.81	1563		491	179.81	312
492	156.82	591		492	180.176	1526		492	180.176	275
493	157.06	612		493	180.542	1576		493	180.542	265
494	157.3	587		494	180.908	1610		494	180.908	277
495	157.54	605		495	181.274	1586		495	181.274	299
496	157.779	554		496	181.64	1517		496	181.64	271
497	158.019	619		497	182.006	1544		497	182.006	298
498	158.259	597		498	182.372	1482		498	182.372	291
499	158.499	593		499	182.738	1403		499	182.738	268
500	158.739	589		500	183.105	1533		500	183.105	273
501	158.979	563		501	183.471	1539		501	183.471	278
502	159.219	618		502	183.837	1415		502	183.837	286
503	159.459	605		503	184.203	1465		503	184.203	244
504	159.699	606		504	184.569	1507		504	184.569	283
505	159.939	594		505	184.935	1477		505	184.935	281
506	160.178	555		506	185.301	1493		506	185.301	287
507	160.418	572		507	185.667	1468		507	185.667	271
508	160.658	590		508	186.033	1510		508	186.033	296
509	160.898	573		509	186.399	1566		509	186.399	286
510	161.138	574		510	186.766	1454		510	186.766	285
511	161.378	552		511	187.132	1496		511	187.132	255
512	161.618	610		512	187.498	1498		512	187.498	245
513	161.858	613		513	187.864	1465		513	187.864	246
514	162.098	555		514	188.23	1492		514	188.23	278
515	162.338	636		515	188.596	1528		515	188.596	268
516	162.577	579		516	188.962	1523		516	188.962	258
517	162.817	588		517	189.328	1471		517	189.328	266
518	163.057	579		518	189.694	1463		518	189.694	257
519	163.297	569		519	190.06	1486		519	190.06	252
520	163.537	582		520	190.427	1550		520	190.427	278
521	163.777	619		521	190.793	1451		521	190.793	264
522	164.017	599		522	191.159	1455		522	191.159	282
523	164.257	593		523	191.525	1405		523	191.525	250
524	164.497	609		524	191.891	1382		524	191.891	258
525	164.737	584		525	192.257	1460		525	192.257	236
526	164.976	621		526	192.623	1462		526	192.623	279
527	165.216	605		527	192.989	1447		527	192.989	224
528	165.456	601		528	193.355	1453		528	193.355	261
529	165.696	628		529	193.721	1469		529	193.721	261
530	165.936	586		530	194.088	1449		530	194.088	257
531	166.176	566		531	194.454	1364		531	194.454	254
532	166.416	531		532	194.82	1433		532	194.82	240
533	166.656	632		533	195.186	1432		533	195.186	252
534	166.896	587		534	195.552	1440		534	195.552	247
535	167.135	591		535	195.918	1489		535	195.918	268
536	167.375	685		536	196.284	1488		536	196.284	262
537	167.615	737		537	196.65	1450		537	196.65	268
538	167.855	736		538	197.016	1376		538	197.016	267
539	168.095	768		539	197.382	1489		539	197.382	233
540	168.335	624		540	197.749	1420		540	197.749	277
541	168.575	603		541	198.115	1462		541	198.115	234
542	168.815	575		542	198.481	1408		542	198.481	230
543	169.055	584		543	198.847	1374		543	198.847	216
544	169.295	596		544	199.213	1375		544	199.213	233
545	169.534	543		545	199.579	1426		545	199.579	235
546	169.774	618		546	199.945	1439		546	199.945	238
547	170.014	673		547	200.311	1355		547	200.311	244
548	170.254	616		548	200.677	1421		548	200.677	241
549	170.494	588		549	201.043	1432		549	201.043	228
550	170.734	567		550	201.41	1422		550	201.41	270
551	170.974	581		551	201.776	1401		551	201.776	245
552	171.214	624		552	202.142	1394		552	202.142	231
553	171.454	609		553	202.508	1377		553	202.508	254
554	171.694	532		554	202.874	1377		554	202.874	264
555	171.933	582		555	203.24	1436		555	203.24	241
556	172.173	641		556	203.606	1440		556	203.606	242
557	172.413	590		557	203.972	1424		557	203.972	242
558	172.653	581		558	204.338	1380		558	204.338	237
559	172.893	634		559	204.704	1345		559	204.704	239
560	173.133	649		560	205.071	1372		560	205.071	240
561	173.373	762		561	205.437	1303		561	205.437	232
562	173.613	889		562	205.803	1384		562	205.803	231
563	173.853	936	Mo-99	563	206.169	1381		563	206.169	235
564	174.093	897		564	206.535	1441		564	206.535	220
565	174.332	739		565	206.901	1372		565	206.901	220
566	174.572	581		566	207.267	1296		566	207.267	247
567	174.812	586		567	207.633	1376		567	207.633	233
568	175.052	570		568	207.999	1274		568	207.999	242
569	175.292	579		569	208.365	1334		569	208.365	227
570	175.532	584		570	208.732	1305		570	208.732	247
571	175.772	552		571	209.098	1322		571	209.098	232
572	176.012	597		572	209.464	1263		572	209.464	232
573	176.252	583		573	209.83	1303		573	209.83	224
574	176.492	563		574	210.196	1343		574	210.196	223
575	176.731	544		575	210.562	1286		575	210.562	248
576	176.971	537		576	210.928	1252		576	210.928	202
577	177.211	597		577	211.294	1299		577	211.294	211
578	177.451	565		578	211.66	1273		578	211.66	235
579	177.691	536		579	212.026	1293		579	212.026	234
580	177.931	568		580	212.393	1245		580	212.393	216
581	178.171	585		581	212.759	1280		581	212.759	214
582	178.411	595		582	213.125	1238		582	213.125	229
583	178.651	542		583	213.491	1273		583	213.491	232
584	178.891	587		584	213.857	1259		584	213.857	209
585	179.13	621		585	214.223	1338		585	214.223	220
586	179.37	550		586	214.589	1300		586	214.589	214
587	179.61	586		587	214.955	1227		587	214.955	216
588	179.85	592		588	215.321	1367		588	215.321	192
589	180.09	564		589	215.687	1340		589	215.687	224
590	180.33	568		590	216.054	1241		590	216.054	238
591	180.57	613		591	216.42	1228		591	216.42	213
592	180.81	561		592	216.786	1255		592	216.786	212
593	181.05	545		593	217.152	1224		593	217.152	205
594	181.29	535		594	217.518	1246		594	217.518	228
595	181.529	548		595	217.884	1230		595	217.884	220
596	181.769	550		596	218.25	1267		596	218.25	194
597	182.009	584		597	218.616	1271		597	218.616	227
598	182.249	530		598	218.982	1225		598	218.982	224
599	182.489	578		599	219.348	1170		599	219.348	212
600	182.729	579		600	219.715	1257		600	219.715	204
601	182.969	609		601	220.081	1252		601	220.081	189
602	183.209	537		602	220.447	1207		602	220.447	216
603	183.449	569		603	220.813	1197		603	220.813	213
604	183.689	524		604	221.179	1259		604	221.179	228
605	183.928	566		605	221.545	1197		605	221.545	196
606	184.168	551		606	221.911	1229		606	221.911	223
607	184.408	550		607	222.277	1294		607	222.277	209
608	184.648	551		608	222.643	1238		608	222.643	204
609	184.888	588		609	223.009	1162		609	223.009	223
610	185.128	582		610	223.376	1230		610	223.376	192
611	185.368	584		611	223.742	1224		611	223.742	202
612	185.608	564		612	224.108	1205		612	224.108	223
613	185.848	565		613	224.474	1171		613	224.474	214
614	186.088	516		614	224.84	1149		614	224.84	180
615	186.327	600		615	225.206	1234		615	225.206	212
616	186.567	604		616	225.572	1213		616	225.572	218
617	186.807	527		617	225.938	1197		617	225.938	209
618	187.047	556		618	226.304	1158		618	226.304	181
619	187.287	605		619	226.67	1182		619	226.67	193
620	187.527	598		620	227.037	1140		620	227.037	182
621	187.767	580		621	227.403	1169		621	227.403	183
622	188.007	537		622	227.769	1157		622	227.769	181
623	188.247	595		623	228.135	1141		623	228.135	202
624	188.487	551		624	228.501	1186		624	228.501	206
625	188.726	568		625	228.867	1174		625	228.867	185
626	188.966	561		626	229.233	1222		626	229.233	190
627	189.206	527		627	229.599	1179		627	229.599	181
628	189.446	522		628	229.965	1140		628	229.965	205
629	189.686	561		629	230.331	1093		629	230.331	203
630	189.926	529		630	230.698	1207		630	230.698	212
631	190.166	570		631	231.064	1151		631	231.064	214
632	190.406	522		632	231.43	1125		632	231.43	201
633	190.646	528		633	231.796	1135		633	231.796	188
634	190.886	564		634	232.162	1136		634	232.162	194
635	191.125	547		635	232.528	1166		635	232.528	204
636	191.365	548		636	232.894	1140		636	232.894	215
637	191.605	579		637	233.26	1101		637	233.26	181
638	191.845	572		638	233.626	1149		638	233.626	214
639	192.085	539		639	233.992	1120		639	233.992	190
640	192.325	540		640	234.359	1168		640	234.359	192
641	192.565	555		641	234.725	1165		641	234.725	192
642	192.805	563		642	235.091	1104		642	235.091	198
643	193.045	580		643	235.457	1074		643	235.457	175
644	193.285	512		644	235.823	1136		644	235.823	196
645	193.524	549		645	236.189	1080		645	236.189	188
646	193.764	526		646	236.555	1176		646	236.555	176
647	194.004	516		647	236.921	1114		647	236.921	191
648	194.244	494		648	237.287	1038		648	237.287	204
649	194.484	530		649	237.653	1175		649	237.653	209
650	194.724	554		650	238.02	1161		650	238.02	240
651	194.964	531		651	238.386	1185		651	238.386	307
652	195.204	551		652	238.752	1124		652	238.752	312	Pb-212
653	195.444	528		653	239.118	1163		653	239.118	251
654	195.684	530		654	239.484	1211		654	239.484	245
655	195.923	558		655	239.85	1135		655	239.85	228
656	196.163	547		656	240.216	1102		656	240.216	193
657	196.403	518		657	240.582	1087		657	240.582	160
658	196.643	515		658	240.948	1067		658	240.948	232
659	196.883	547		659	241.314	1174		659	241.314	204
660	197.123	564		660	241.681	1106		660	241.681	227
661	197.363	495		661	242.047	1114		661	242.047	227
662	197.603	535		662	242.413	1112		662	242.413	221
663	197.843	480		663	242.779	1114		663	242.779	199
664	198.083	526		664	243.145	1120		664	243.145	179
665	198.322	530		665	243.511	1095		665	243.511	168
666	198.562	556		666	243.877	1052		666	243.877	152
667	198.802	533		667	244.243	1053		667	244.243	164
668	199.042	516		668	244.609	1072		668	244.609	162
669	199.282	509		669	244.975	1055		669	244.975	152
670	199.522	606		670	245.342	1056		670	245.342	171
671	199.762	534		671	245.708	1070		671	245.708	169
672	200.002	511		672	246.074	1050		672	246.074	174
673	200.242	481		673	246.44	1042		673	246.44	162
674	200.482	526		674	246.806	1135		674	246.806	180
675	200.721	533		675	247.172	1108		675	247.172	169
676	200.961	532		676	247.538	1024		676	247.538	191
677	201.201	522		677	247.904	1018		677	247.904	168
678	201.441	551		678	248.27	1056		678	248.27	159
679	201.681	542		679	248.636	1061		679	248.636	174
680	201.921	550		680	249.003	1085		680	249.003	148
681	202.161	531		681	249.369	1114		681	249.369	174
682	202.401	564		682	249.735	1049		682	249.735	184
683	202.641	542		683	250.101	1064		683	250.101	165
684	202.881	526		684	250.467	1009		684	250.467	156
685	203.12	521		685	250.833	1000		685	250.833	168
686	203.36	527		686	251.199	1019		686	251.199	140
687	203.6	530		687	251.565	1054		687	251.565	161
688	203.84	549		688	251.931	1070		688	251.931	179
689	204.08	534		689	252.297	1066		689	252.297	150
690	204.32	519		690	252.664	1018		690	252.664	152
691	204.56	535		691	253.03	1028		691	253.03	174
692	204.8	536		692	253.396	1027		692	253.396	153
693	205.04	531		693	253.762	1010		693	253.762	170
694	205.28	553		694	254.128	1043		694	254.128	146
695	205.519	518		695	254.494	1034		695	254.494	180
696	205.759	516		696	254.86	1028		696	254.86	140
697	205.999	502		697	255.226	954		697	255.226	147
698	206.239	525		698	255.592	1022		698	255.592	138
699	206.479	512		699	255.958	1017		699	255.958	150
700	206.719	496		700	256.325	1021		700	256.325	173
701	206.959	501		701	256.691	988		701	256.691	156
702	207.199	484		702	257.057	1036		702	257.057	140
703	207.439	513		703	257.423	982		703	257.423	160
704	207.679	514		704	257.789	988		704	257.789	138
705	207.918	506		705	258.155	961		705	258.155	139
706	208.158	490		706	258.521	1010		706	258.521	150
707	208.398	521		707	258.887	1038		707	258.887	158
708	208.638	508		708	259.253	1032		708	259.253	138
709	208.878	501		709	259.619	1030		709	259.619	156
710	209.118	526		710	259.986	1048		710	259.986	175
711	209.358	509		711	260.352	940		711	260.352	168
712	209.598	503		712	260.718	1061		712	260.718	157
713	209.838	474		713	261.084	1053		713	261.084	157
714	210.078	492		714	261.45	1017		714	261.45	143
715	210.317	522		715	261.816	1012		715	261.816	147
716	210.557	508		716	262.182	990		716	262.182	142
717	210.797	525		717	262.548	1004		717	262.548	143
718	211.037	522		718	262.914	1009		718	262.914	150
719	211.277	503		719	263.28	929		719	263.28	140
720	211.517	503		720	263.647	984		720	263.647	126
721	211.757	461		721	264.013	976		721	264.013	122
722	211.997	498		722	264.379	988		722	264.379	148
723	212.237	535		723	264.745	931		723	264.745	156
724	212.477	491		724	265.111	979		724	265.111	152
725	212.716	544		725	265.477	1057		725	265.477	151
726	212.956	547		726	265.843	1018		726	265.843	137
727	213.196	496		727	266.209	984		727	266.209	158
728	213.436	504		728	266.575	937		728	266.575	170
729	213.676	453		729	266.941	1026		729	266.941	141
730	213.916	527		730	267.308	955		730	267.308	122
731	214.156	510		731	267.674	904		731	267.674	140
732	214.396	502		732	268.04	976		732	268.04	153
733	214.636	487		733	268.406	1000		733	268.406	154
734	214.876	508		734	268.772	1008		734	268.772	155
735	215.115	501		735	269.138	1002		735	269.138	149
736	215.355	512		736	269.504	986		736	269.504	152
737	215.595	488		737	269.87	976		737	269.87	160
738	215.835	495		738	270.236	951		738	270.236	156
739	216.075	464		739	270.602	1003		739	270.602	162
740	216.315	514		740	270.969	958		740	270.969	157
741	216.555	537		741	271.335	999		741	271.335	132
742	216.795	484		742	271.701	931		742	271.701	115
743	217.035	513		743	272.067	954		743	272.067	144
744	217.275	515		744	272.433	977		744	272.433	139
745	217.514	574		745	272.799	973		745	272.799	131
746	217.754	527		746	273.165	961		746	273.165	144
747	217.994	472		747	273.531	943		747	273.531	143
748	218.234	514		748	273.897	964		748	273.897	123
749	218.474	481		749	274.263	1020		749	274.263	132
750	218.714	443		750	274.63	919		750	274.63	152
751	218.954	539		751	274.996	945		751	274.996	130
752	219.194	506		752	275.362	963		752	275.362	131
753	219.434	502		753	275.728	991		753	275.728	119
754	219.674	478		754	276.094	917		754	276.094	130
755	219.913	488		755	276.46	985		755	276.46	149
756	220.153	521		756	276.826	905		756	276.826	140
757	220.393	477		757	277.192	931		757	277.192	135
758	220.633	480		758	277.558	938		758	277.558	143
759	220.873	463		759	277.924	972		759	277.924	127
760	221.113	496		760	278.291	943		760	278.291	135
761	221.353	512		761	278.657	972		761	278.657	113
762	221.593	439		762	279.023	984		762	279.023	147
763	221.833	535		763	279.389	962		763	279.389	111
764	222.073	496		764	279.755	988		764	279.755	121
765	222.312	484		765	280.121	972		765	280.121	130
766	222.552	484		766	280.487	964		766	280.487	124
767	222.792	480		767	280.853	946		767	280.853	142
768	223.032	477		768	281.219	896		768	281.219	134
769	223.272	498		769	281.585	929		769	281.585	130
770	223.512	488		770	281.952	948		770	281.952	117
771	223.752	458		771	282.318	958		771	282.318	128
772	223.992	481		772	282.684	948		772	282.684	130
773	224.232	499		773	283.05	1017		773	283.05	120
774	224.472	497		774	283.416	965		774	283.416	135
775	224.712	509		775	283.782	945		775	283.782	136
776	224.951	503		776	284.148	938		776	284.148	132
777	225.191	468		777	284.514	944		777	284.514	145
778	225.431	484		778	284.88	926		778	284.88	120
779	225.671	491		779	285.246	979		779	285.246	122
780	225.911	463		780	285.613	961		780	285.613	118
781	226.151	469		781	285.979	942		781	285.979	125
782	226.391	486		782	286.345	898		782	286.345	128
783	226.631	469		783	286.711	969		783	286.711	128
784	226.871	478		784	287.077	916		784	287.077	139
785	227.111	467		785	287.443	954		785	287.443	136
786	227.35	426		786	287.809	942		786	287.809	109
787	227.59	503		787	288.175	927		787	288.175	122
788	227.83	476		788	288.541	931		788	288.541	122
789	228.07	474		789	288.907	902		789	288.907	144
790	228.31	449		790	289.274	933		790	289.274	137
791	228.55	501		791	289.64	919		791	289.64	108
792	228.79	443		792	290.006	969		792	290.006	116
793	229.03	474		793	290.372	947		793	290.372	106
794	229.27	465		794	290.738	940		794	290.738	125
795	229.51	452		795	291.104	919		795	291.104	118
796	229.749	463		796	291.47	936		796	291.47	98
797	229.989	426		797	291.836	992		797	291.836	133
798	230.229	435		798	292.202	908		798	292.202	132
799	230.469	442		799	292.568	931		799	292.568	123
800	230.709	439		800	292.935	920		800	292.935	141
801	230.949	442		801	293.301	913		801	293.301	110
802	231.189	455		802	293.667	889		802	293.667	120
803	231.429	496		803	294.033	944		803	294.033	143
804	231.669	461		804	294.399	935		804	294.399	164
805	231.909	434		805	294.765	923		805	294.765	192
806	232.148	450		806	295.131	949		806	295.131	226	Pb-214
807	232.388	488		807	295.497	989		807	295.497	233
808	232.628	467		808	295.863	888		808	295.863	174
809	232.868	441		809	296.229	935		809	296.229	171
810	233.108	502		810	296.596	949		810	296.596	135
811	233.348	481		811	296.962	893		811	296.962	123
812	233.588	465		812	297.328	952		812	297.328	108
813	233.828	433		813	297.694	920		813	297.694	126
814	234.068	471		814	298.06	963		814	298.06	117
815	234.308	444		815	298.426	950		815	298.426	108
816	234.547	459		816	298.792	916		816	298.792	117
817	234.787	484		817	299.158	915		817	299.158	124
818	235.027	406		818	299.524	870		818	299.524	123
819	235.267	490		819	299.89	889		819	299.89	119
820	235.507	416		820	300.257	900		820	300.257	114
821	235.747	415		821	300.623	872		821	300.623	138
822	235.987	413		822	300.989	923		822	300.989	122
823	236.227	467		823	301.355	897		823	301.355	117
824	236.467	421		824	301.721	901		824	301.721	124
825	236.707	483		825	302.087	993		825	302.087	120
826	236.946	427		826	302.453	941		826	302.453	117
827	237.186	468		827	302.819	919		827	302.819	133
828	237.426	465		828	303.185	882		828	303.185	115
829	237.666	451		829	303.551	856		829	303.551	106
830	237.906	417		830	303.918	915		830	303.918	105
831	238.146	454		831	304.284	921		831	304.284	110
832	238.386	441		832	304.65	862		832	304.65	120
833	238.626	407		833	305.016	874		833	305.016	97
834	238.866	418		834	305.382	867		834	305.382	98
835	239.106	412		835	305.748	854		835	305.748	104
836	239.345	418		836	306.114	840		836	306.114	142
837	239.585	419		837	306.48	906		837	306.48	109
838	239.825	405		838	306.846	894		838	306.846	109
839	240.065	442		839	307.212	926		839	307.212	126
840	240.305	425		840	307.579	881		840	307.579	120
841	240.545	424		841	307.945	850		841	307.945	96
842	240.785	406		842	308.311	912		842	308.311	89
843	241.025	437		843	308.677	911		843	308.677	99
844	241.265	435		844	309.043	899		844	309.043	97
845	241.505	382		845	309.409	901		845	309.409	103
846	241.744	364		846	309.775	897		846	309.775	117
847	241.984	431		847	310.141	899		847	310.141	110
848	242.224	421		848	310.507	890		848	310.507	102
849	242.464	410		849	310.873	915		849	310.873	120
850	242.704	381		850	311.24	910		850	311.24	83
851	242.944	451		851	311.606	830		851	311.606	99
852	243.184	437		852	311.972	861		852	311.972	100
853	243.424	398		853	312.338	871		853	312.338	102
854	243.664	406		854	312.704	864		854	312.704	102
855	243.904	407		855	313.07	884		855	313.07	100
856	244.143	432		856	313.436	913		856	313.436	114
857	244.383	383		857	313.802	888		857	313.802	116
858	244.623	379		858	314.168	842		858	314.168	108
859	244.863	411		859	314.534	807		859	314.534	120
860	245.103	421		860	314.901	858		860	314.901	121
861	245.343	437		861	315.267	830		861	315.267	106
862	245.583	412		862	315.633	816		862	315.633	96
863	245.823	373		863	315.999	842		863	315.999	105
864	246.063	368		864	316.365	815		864	316.365	94
865	246.303	408		865	316.731	884		865	316.731	118
866	246.542	366		866	317.097	876		866	317.097	105
867	246.782	437		867	317.463	824		867	317.463	94
868	247.022	412		868	317.829	894		868	317.829	95
869	247.262	442		869	318.195	810		869	318.195	103
870	247.502	417		870	318.562	889		870	318.562	96
871	247.742	408		871	318.928	911		871	318.928	103
872	247.982	383		872	319.294	908		872	319.294	101
873	248.222	411		873	319.66	970		873	319.66	81
874	248.462	410		874	320.026	957		874	320.026	100
875	248.702	400		875	320.392	921		875	320.392	92
876	248.941	402		876	320.758	919		876	320.758	73
877	249.181	401		877	321.124	893		877	321.124	84
878	249.421	389		878	321.49	853		878	321.49	98
879	249.661	400		879	321.856	816		879	321.856	94
880	249.901	390		880	322.223	861		880	322.223	106
881	250.141	343		881	322.589	815		881	322.589	109
882	250.381	395		882	322.955	791		882	322.955	84
883	250.621	388		883	323.321	834		883	323.321	87
884	250.861	435		884	323.687	878		884	323.687	106
885	251.101	401		885	324.053	845		885	324.053	102
886	251.34	397		886	324.419	860		886	324.419	88
887	251.58	369		887	324.785	851		887	324.785	122
888	251.82	390		888	325.151	876		888	325.151	113
889	252.06	387		889	325.517	884		889	325.517	102
890	252.3	339		890	325.884	837		890	325.884	83
891	252.54	404		891	326.25	897		891	326.25	97
892	252.78	364		892	326.616	834		892	326.616	77
893	253.02	366		893	326.982	814		893	326.982	96
894	253.26	376		894	327.348	849		894	327.348	92
895	253.5	398		895	327.714	822		895	327.714	100
896	253.739	345		896	328.08	848		896	328.08	121
897	253.979	381		897	328.446	852		897	328.446	110
898	254.219	404		898	328.812	864		898	328.812	129
899	254.459	401		899	329.178	828		899	329.178	101
900	254.699	387		900	329.545	918		900	329.545	93
901	254.939	371		901	329.911	885		901	329.911	91
902	255.179	369		902	330.277	851		902	330.277	112
903	255.419	380		903	330.643	845		903	330.643	101
904	255.659	369		904	331.009	943		904	331.009	91
905	255.899	362		905	331.375	1004		905	331.375	106
906	256.138	348		906	331.741	1335		906	331.741	100
907	256.378	389		907	332.107	1969		907	332.107	103
908	256.618	324		908	332.473	2709		908	332.473	95
909	256.858	363		909	332.839	3282	Au-196	909	332.839	113
910	257.098	365		910	333.206	3230		910	333.206	95
911	257.338	339		911	333.572	2624		911	333.572	95
912	257.578	362		912	333.938	1733		912	333.938	94
913	257.818	386		913	334.304	1153		913	334.304	84
914	258.058	384		914	334.67	850		914	334.67	89
915	258.298	361		915	335.036	797		915	335.036	100
916	258.537	324		916	335.402	753		916	335.402	79
917	258.777	370		917	335.768	749		917	335.768	83
918	259.017	384		918	336.134	762		918	336.134	103
919	259.257	353		919	336.5	796		919	336.5	89
920	259.497	353		920	336.867	791		920	336.867	101
921	259.737	364		921	337.233	784		921	337.233	99
922	259.977	374		922	337.599	801		922	337.599	112
923	260.217	381		923	337.965	781		923	337.965	120
924	260.457	380		924	338.331	827		924	338.331	138	Ac-228
925	260.697	315		925	338.697	842		925	338.697	116
926	260.936	348		926	339.063	763		926	339.063	117
927	261.176	364		927	339.429	781		927	339.429	90
928	261.416	363		928	339.795	789		928	339.795	102
929	261.656	345		929	340.161	819		929	340.161	79
930	261.896	354		930	340.528	748		930	340.528	107
931	262.136	370		931	340.894	832		931	340.894	90
932	262.376	331		932	341.26	774		932	341.26	98
933	262.616	398		933	341.626	821		933	341.626	76
934	262.856	353		934	341.992	780		934	341.992	83
935	263.096	330		935	342.358	779		935	342.358	101
936	263.335	378		936	342.724	822		936	342.724	75
937	263.575	343		937	343.09	775		937	343.09	74
938	263.815	332		938	343.456	761		938	343.456	99
939	264.055	342		939	343.822	799		939	343.822	77
940	264.295	340		940	344.189	805		940	344.189	75
941	264.535	331		941	344.555	803		941	344.555	81
942	264.775	350		942	344.921	775		942	344.921	97
943	265.015	338		943	345.287	763		943	345.287	74
944	265.255	357		944	345.653	755		944	345.653	81
945	265.495	367		945	346.019	770		945	346.019	100
946	265.734	324		946	346.385	817		946	346.385	95
947	265.974	359		947	346.751	776		947	346.751	86
948	266.214	311		948	347.117	769		948	347.117	79
949	266.454	357		949	347.483	816		949	347.483	91
950	266.694	362		950	347.85	782		950	347.85	94
951	266.934	360		951	348.216	764		951	348.216	79
952	267.174	332		952	348.582	761		952	348.582	101
953	267.414	391		953	348.948	780		953	348.948	95
954	267.654	406		954	349.314	813		954	349.314	91
955	267.894	486	Pb-212	955	349.68	768		955	349.68	70
956	268.133	448		956	350.046	789		956	350.046	107
957	268.373	405		957	350.412	808		957	350.412	86
958	268.613	369		958	350.778	891		958	350.778	118
959	268.853	352		959	351.144	831		959	351.144	181
960	269.093	348		960	351.511	835		960	351.511	201
961	269.333	340		961	351.877	837		961	351.877	228	Pb-214
962	269.573	340		962	352.243	854		962	352.243	259
963	269.813	353		963	352.609	795		963	352.609	202
964	270.053	360		964	352.975	857		964	352.975	142
965	270.293	309		965	353.341	822		965	353.341	95
966	270.532	304		966	353.707	957		966	353.707	90
967	270.772	323		967	354.073	1361		967	354.073	79
968	271.012	335		968	354.439	2538		968	354.439	100
969	271.252	359		969	354.805	4757		969	354.805	82
970	271.492	335		970	355.172	7582		970	355.172	60
971	271.732	339		971	355.538	9771	Au-196	971	355.538	81
972	271.972	328		972	355.904	9625		972	355.904	77
973	272.212	317		973	356.27	7265		973	356.27	86
974	272.452	315		974	356.636	4151		974	356.636	73
975	272.692	324		975	357.002	2089		975	357.002	73
976	272.931	315		976	357.368	1043		976	357.368	90
977	273.171	330		977	357.734	745		977	357.734	77
978	273.411	347		978	358.1	574		978	358.1	84
979	273.651	289		979	358.466	580		979	358.466	81
980	273.891	311		980	358.833	576		980	358.833	82
981	274.131	364		981	359.199	623		981	359.199	74
982	274.371	321		982	359.565	598		982	359.565	63
983	274.611	326		983	359.931	595		983	359.931	84
984	274.851	340		984	360.297	597		984	360.297	76
985	275.091	324		985	360.663	602		985	360.663	81
986	275.33	327		986	361.029	552		986	361.029	66
987	275.57	302		987	361.395	601		987	361.395	81
988	275.81	353		988	361.761	615		988	361.761	65
989	276.05	323		989	362.127	589		989	362.127	88
990	276.29	319		990	362.494	596		990	362.494	68
991	276.53	313		991	362.86	573		991	362.86	93
992	276.77	312		992	363.226	551		992	363.226	74
993	277.01	321		993	363.592	618		993	363.592	87
994	277.25	309		994	363.958	578		994	363.958	59
995	277.49	324		995	364.324	601		995	364.324	71
996	277.729	354		996	364.69	604		996	364.69	63
997	277.969	318		997	365.056	594		997	365.056	72
998	278.209	314		998	365.422	617		998	365.422	74
999	278.449	302		999	365.788	571		999	365.788	75
1000	278.689	308		1000	366.155	612		1000	366.155	64
1001	278.929	307		1001	366.521	633		1001	366.521	75
1002	279.169	340		1002	366.887	585		1002	366.887	72
1003	279.409	314		1003	367.253	593		1003	367.253	71
1004	279.649	301		1004	367.619	608		1004	367.619	80
1005	279.889	358		1005	367.985	541		1005	367.985	68
1006	280.128	313		1006	368.351	558		1006	368.351	76
1007	280.368	316		1007	368.717	593		1007	368.717	65
1008	280.608	312		1008	369.083	613		1008	369.083	81
1009	280.848	319		1009	369.45	602		1009	369.45	64
1010	281.088	331		1010	369.816	515		1010	369.816	82
1011	281.328	305		1011	370.182	597		1011	370.182	62
1012	281.568	287		1012	370.548	618		1012	370.548	72
1013	281.808	303		1013	370.914	584		1013	370.914	66
1014	282.048	283		1014	371.28	567		1014	371.28	81
1015	282.288	320		1015	371.646	578		1015	371.646	67
1016	282.527	270		1016	372.012	579		1016	372.012	72
1017	282.767	332		1017	372.378	598		1017	372.378	80
1018	283.007	279		1018	372.744	601		1018	372.744	76
1019	283.247	307		1019	373.111	574		1019	373.111	75
1020	283.487	303		1020	373.477	531		1020	373.477	81
1021	283.727	308		1021	373.843	572		1021	373.843	71
1022	283.967	318		1022	374.209	560		1022	374.209	72
1023	284.207	321		1023	374.575	572		1023	374.575	78
1024	284.447	316		1024	374.941	569		1024	374.941	60
1025	284.687	301		1025	375.307	532		1025	375.307	81
1026	284.926	306		1026	375.673	562		1026	375.673	70
1027	285.166	294		1027	376.039	571		1027	376.039	60
1028	285.406	280		1028	376.405	589		1028	376.405	64
1029	285.646	291		1029	376.771	562		1029	376.771	74
1030	285.886	310		1030	377.138	535		1030	377.138	70
1031	286.126	286		1031	377.504	594		1031	377.504	71
1032	286.366	312		1032	377.87	538		1032	377.87	71
1033	286.606	291		1033	378.236	576		1033	378.236	61
1034	286.846	307		1034	378.602	592		1034	378.602	80
1035	287.086	323		1035	378.968	528		1035	378.968	91
1036	287.325	324		1036	379.334	568		1036	379.334	63
1037	287.565	295		1037	379.7	567		1037	379.7	76
1038	287.805	289		1038	380.066	597		1038	380.066	79
1039	288.045	291		1039	380.432	573		1039	380.432	79
1040	288.285	320		1040	380.799	559		1040	380.799	76
1041	288.525	285		1041	381.165	554		1041	381.165	72
1042	288.765	300		1042	381.531	554		1042	381.531	61
1043	289.005	276		1043	381.897	552		1043	381.897	86
1044	289.245	247		1044	382.263	512		1044	382.263	60
1045	289.485	283		1045	382.629	527		1045	382.629	65
1046	289.724	294		1046	382.995	541		1046	382.995	69
1047	289.964	284		1047	383.361	493		1047	383.361	72
1048	290.204	304		1048	383.727	505		1048	383.727	62
1049	290.444	275		1049	384.093	558		1049	384.093	60
1050	290.684	309		1050	384.46	503		1050	384.46	60
1051	290.924	273		1051	384.826	565		1051	384.826	81
1052	291.164	268		1052	385.192	570		1052	385.192	63
1053	291.404	278		1053	385.558	514		1053	385.558	67
1054	291.644	276		1054	385.924	513		1054	385.924	83
1055	291.884	285		1055	386.29	571		1055	386.29	55
1056	292.123	281		1056	386.656	564		1056	386.656	67
1057	292.363	255		1057	387.022	558		1057	387.022	72
1058	292.603	300		1058	387.388	544		1058	387.388	75
1059	292.843	293		1059	387.754	585		1059	387.754	67
1060	293.083	299		1060	388.121	520		1060	388.121	62
1061	293.323	267		1061	388.487	513		1061	388.487	87
1062	293.563	273		1062	388.853	538		1062	388.853	62
1063	293.803	325		1063	389.219	547		1063	389.219	62
1064	294.043	283		1064	389.585	567		1064	389.585	76
1065	294.283	257		1065	389.951	547		1065	389.951	87
1066	294.522	275		1066	390.317	541		1066	390.317	75
1067	294.762	259		1067	390.683	557		1067	390.683	76
1068	295.002	267		1068	391.049	550		1068	391.049	75
1069	295.242	293		1069	391.415	538		1069	391.415	70
1070	295.482	270		1070	391.782	600		1070	391.782	75
1071	295.722	292		1071	392.148	532		1071	392.148	71
1072	295.962	264		1072	392.514	535		1072	392.514	60
1073	296.202	299		1073	392.88	531		1073	392.88	64
1074	296.442	285		1074	393.246	517		1074	393.246	81
1075	296.681	273		1075	393.612	506		1075	393.612	75
1076	296.921	266		1076	393.978	509		1076	393.978	69
1077	297.161	276		1077	394.344	554		1077	394.344	74
1078	297.401	302		1078	394.71	536		1078	394.71	65
1079	297.641	274		1079	395.076	548		1079	395.076	75
1080	297.881	303		1080	395.443	499		1080	395.443	64
1081	298.121	314		1081	395.809	505		1081	395.809	54
1082	298.361	304		1082	396.175	513		1082	396.175	72
1083	298.601	290		1083	396.541	528		1083	396.541	58
1084	298.841	283		1084	396.907	504		1084	396.907	63
1085	299.08	288		1085	397.273	521		1085	397.273	69
1086	299.32	265		1086	397.639	545		1086	397.639	86
1087	299.56	287		1087	398.005	539		1087	398.005	62
1088	299.8	272		1088	398.371	491		1088	398.371	54
1089	300.04	260		1089	398.737	513		1089	398.737	60
1090	300.28	240		1090	399.104	511		1090	399.104	61
1091	300.52	264		1091	399.47	505		1091	399.47	68
1092	300.76	269		1092	399.836	486		1092	399.836	64
1093	301	267		1093	400.202	493		1093	400.202	68
1094	301.24	260		1094	400.568	490		1094	400.568	61
1095	301.479	270		1095	400.934	553		1095	400.934	54
1096	301.719	307		1096	401.3	538		1096	401.3	68
1097	301.959	268		1097	401.666	503		1097	401.666	56
1098	302.199	257		1098	402.032	478		1098	402.032	52
1099	302.439	268		1099	402.398	524		1099	402.398	53
1100	302.679	271		1100	402.765	511		1100	402.765	54
1101	302.919	295		1101	403.131	529		1101	403.131	60
1102	303.159	288		1102	403.497	517		1102	403.497	64
1103	303.399	257		1103	403.863	505		1103	403.863	62
1104	303.639	251		1104	404.229	513		1104	404.229	76
1105	303.878	255		1105	404.595	506		1105	404.595	65
1106	304.118	269		1106	404.961	534		1106	404.961	65
1107	304.358	277		1107	405.327	486		1107	405.327	56
1108	304.598	294		1108	405.693	501		1108	405.693	66
1109	304.838	296		1109	406.059	500		1109	406.059	59
1110	305.078	263		1110	406.426	542		1110	406.426	64
1111	305.318	281		1111	406.792	514		1111	406.792	53
1112	305.558	277		1112	407.158	508		1112	407.158	57
1113	305.798	274		1113	407.524	492		1113	407.524	64
1114	306.038	257		1114	407.89	518		1114	407.89	55
1115	306.277	256		1115	408.256	494		1115	408.256	64
1116	306.517	282		1116	408.622	488		1116	408.622	64
1117	306.757	265		1117	408.988	506		1117	408.988	60
1118	306.997	261		1118	409.354	524		1118	409.354	67
1119	307.237	260		1119	409.72	522		1119	409.72	73
1120	307.477	272		1120	410.087	527		1120	410.087	71
1121	307.717	224		1121	410.453	524		1121	410.453	65
1122	307.957	275		1122	410.819	569		1122	410.819	64
1123	308.197	287		1123	411.185	602		1123	411.185	79
1124	308.437	234		1124	411.551	644		1124	411.551	95
1125	308.676	253		1125	411.917	634		1125	411.917	99	Au-198
1126	308.916	263		1126	412.283	645	Au-198	1126	412.283	92
1127	309.156	258		1127	412.649	600		1127	412.649	98
1128	309.396	268		1128	413.015	538		1128	413.015	67
1129	309.636	267		1129	413.381	505		1129	413.381	66
1130	309.876	251		1130	413.748	481		1130	413.748	46
1131	310.116	242		1131	414.114	512		1131	414.114	51
1132	310.356	254		1132	414.48	476		1132	414.48	62
1133	310.596	244		1133	414.846	495		1133	414.846	71
1134	310.836	265		1134	415.212	504		1134	415.212	58
1135	311.075	273		1135	415.578	502		1135	415.578	67
1136	311.315	248		1136	415.944	532		1136	415.944	56
1137	311.555	254		1137	416.31	522		1137	416.31	63
1138	311.795	267		1138	416.676	547		1138	416.676	55
1139	312.035	247		1139	417.042	514		1139	417.042	56
1140	312.275	246		1140	417.409	523		1140	417.409	52
1141	312.515	259		1141	417.775	488		1141	417.775	57
1142	312.755	257		1142	418.141	510		1142	418.141	71
1143	312.995	258		1143	418.507	503		1143	418.507	64
1144	313.235	271		1144	418.873	528		1144	418.873	67
1145	313.474	253		1145	419.239	514		1145	419.239	61
1146	313.714	213		1146	419.605	549		1146	419.605	61
1147	313.954	241		1147	419.971	557		1147	419.971	61
1148	314.194	262		1148	420.337	476		1148	420.337	58
1149	314.434	255		1149	420.703	517		1149	420.703	67
1150	314.674	214		1150	421.07	499		1150	421.07	50
1151	314.914	279		1151	421.436	496		1151	421.436	60
1152	315.154	269		1152	421.802	469		1152	421.802	52
1153	315.394	242		1153	422.168	503		1153	422.168	53
1154	315.634	259		1154	422.534	527		1154	422.534	56
1155	315.873	287		1155	422.9	474		1155	422.9	63
1156	316.113	232		1156	423.266	496		1156	423.266	55
1157	316.353	250		1157	423.632	501		1157	423.632	63
1158	316.593	233		1158	423.998	534		1158	423.998	67
1159	316.833	266		1159	424.364	544		1159	424.364	60
1160	317.073	263		1160	424.731	609		1160	424.731	50
1161	317.313	230		1161	425.097	794		1161	425.097	51
1162	317.553	235		1162	425.463	956		1162	425.463	54
1163	317.793	263		1163	425.829	1122		1163	425.829	70
1164	318.033	241		1164	426.195	1150	Au-196	1164	426.195	66
1165	318.272	238		1165	426.561	949		1165	426.561	71
1166	318.512	253		1166	426.927	824		1166	426.927	64
1167	318.752	240		1167	427.293	613		1167	427.293	59
1168	318.992	244		1168	427.659	528		1168	427.659	53
1169	319.232	259		1169	428.025	566		1169	428.025	57
1170	319.472	264		1170	428.392	471		1170	428.392	58
1171	319.712	257		1171	428.758	516		1171	428.758	58
1172	319.952	257		1172	429.124	491		1172	429.124	47
1173	320.192	232		1173	429.49	539		1173	429.49	53
1174	320.432	252		1174	429.856	485		1174	429.856	67
1175	320.671	240		1175	430.222	515		1175	430.222	59
1176	320.911	239		1176	430.588	470		1176	430.588	71
1177	321.151	262		1177	430.954	474		1177	430.954	59
1178	321.391	246		1178	431.32	486		1178	431.32	59
1179	321.631	225		1179	431.686	518		1179	431.686	60
1180	321.871	257		1180	432.053	538		1180	432.053	69
1181	322.111	261		1181	432.419	465		1181	432.419	56
1182	322.351	307		1182	432.785	460		1182	432.785	54
1183	322.591	261		1183	433.151	474		1183	433.151	65
1184	322.831	265		1184	433.517	507		1184	433.517	61
1185	323.07	243		1185	433.883	566		1185	433.883	51
1186	323.31	233		1186	434.249	458		1186	434.249	64
1187	323.55	255		1187	434.615	445		1187	434.615	64
1188	323.79	229		1188	434.981	503		1188	434.981	70
1189	324.03	245		1189	435.347	476		1189	435.347	63
1190	324.27	229		1190	435.714	499		1190	435.714	62
1191	324.51	268		1191	436.08	508		1191	436.08	52
1192	324.75	240		1192	436.446	472		1192	436.446	69
1193	324.99	218		1193	436.812	453		1193	436.812	53
1194	325.23	261		1194	437.178	453		1194	437.178	80
1195	325.469	232		1195	437.544	486		1195	437.544	49
1196	325.709	239		1196	437.91	521		1196	437.91	59
1197	325.949	267		1197	438.276	484		1197	438.276	61
1198	326.189	252		1198	438.642	512		1198	438.642	57
1199	326.429	252		1199	439.008	520		1199	439.008	80
1200	326.669	267		1200	439.375	500		1200	439.375	48
1201	326.909	260		1201	439.741	484		1201	439.741	67
1202	327.149	243		1202	440.107	468		1202	440.107	48
1203	327.389	245		1203	440.473	453		1203	440.473	54
1204	327.629	259		1204	440.839	449		1204	440.839	65
1205	327.868	236		1205	441.205	475		1205	441.205	50
1206	328.108	254		1206	441.571	459		1206	441.571	63
1207	328.348	266		1207	441.937	482		1207	441.937	59
1208	328.588	220		1208	442.303	469		1208	442.303	63
1209	328.828	254		1209	442.669	420		1209	442.669	65
1210	329.068	247		1210	443.036	436		1210	443.036	54
1211	329.308	261		1211	443.402	432		1211	443.402	57
1212	329.548	229		1212	443.768	439		1212	443.768	66
1213	329.788	254		1213	444.134	457		1213	444.134	54
1214	330.028	266		1214	444.5	508		1214	444.5	58
1215	330.267	244		1215	444.866	452		1215	444.866	60
1216	330.507	221		1216	445.232	465		1216	445.232	52
1217	330.747	247		1217	445.598	473		1217	445.598	47
1218	330.987	219		1218	445.964	461		1218	445.964	44
1219	331.227	240		1219	446.33	459		1219	446.33	60
1220	331.467	225		1220	446.697	458		1220	446.697	46
1221	331.707	222		1221	447.063	485		1221	447.063	50
1222	331.947	217		1222	447.429	472		1222	447.429	50
1223	332.187	239		1223	447.795	474		1223	447.795	60
1224	332.427	220		1224	448.161	514		1224	448.161	51
1225	332.666	221		1225	448.527	415		1225	448.527	53
1226	332.906	231		1226	448.893	469		1226	448.893	62
1227	333.146	263		1227	449.259	458		1227	449.259	46
1228	333.386	234		1228	449.625	436		1228	449.625	47
1229	333.626	259		1229	449.991	453		1229	449.991	50
1230	333.866	230		1230	450.358	492		1230	450.358	63
1231	334.106	261		1231	450.724	465		1231	450.724	56
1232	334.346	231		1232	451.09	458		1232	451.09	49
1233	334.586	213		1233	451.456	467		1233	451.456	66
1234	334.826	222		1234	451.822	461		1234	451.822	62
1235	335.065	224		1235	452.188	447		1235	452.188	60
1236	335.305	233		1236	452.554	430		1236	452.554	53
1237	335.545	232		1237	452.92	465		1237	452.92	55
1238	335.785	252		1238	453.286	463		1238	453.286	44
1239	336.025	220		1239	453.652	449		1239	453.652	56
1240	336.265	211		1240	454.019	479		1240	454.019	57
1241	336.505	243		1241	454.385	459		1241	454.385	54
1242	336.745	211		1242	454.751	453		1242	454.751	48
1243	336.985	243		1243	455.117	501		1243	455.117	52
1244	337.225	243		1244	455.483	464		1244	455.483	74
1245	337.464	215		1245	455.849	435		1245	455.849	42
1246	337.704	243		1246	456.215	489		1246	456.215	55
1247	337.944	250		1247	456.581	482		1247	456.581	51
1248	338.184	248		1248	456.947	452		1248	456.947	54
1249	338.424	240		1249	457.313	452		1249	457.313	60
1250	338.664	224		1250	457.68	440		1250	457.68	59
1251	338.904	208		1251	458.046	473		1251	458.046	45
1252	339.144	215		1252	458.412	465		1252	458.412	68
1253	339.384	240		1253	458.778	481		1253	458.778	47
1254	339.624	240		1254	459.144	479		1254	459.144	59
1255	339.863	225		1255	459.51	466		1255	459.51	51
1256	340.103	235		1256	459.876	436		1256	459.876	51
1257	340.343	205		1257	460.242	477		1257	460.242	53
1258	340.583	204		1258	460.608	435		1258	460.608	52
1259	340.823	246		1259	460.974	507		1259	460.974	45
1260	341.063	243		1260	461.341	459		1260	461.341	52
1261	341.303	219		1261	461.707	451		1261	461.707	48
1262	341.543	233		1262	462.073	459		1262	462.073	56
1263	341.783	224		1263	462.439	456		1263	462.439	44
1264	342.023	237		1264	462.805	457		1264	462.805	58
1265	342.262	218		1265	463.171	460		1265	463.171	63
1266	342.502	221		1266	463.537	468		1266	463.537	52
1267	342.742	194		1267	463.903	430		1267	463.903	53
1268	342.982	228		1268	464.269	408		1268	464.269	53
1269	343.222	218		1269	464.635	475		1269	464.635	56
1270	343.462	240		1270	465.002	481		1270	465.002	41
1271	343.702	214		1271	465.368	476		1271	465.368	56
1272	343.942	212		1272	465.734	464		1272	465.734	38
1273	344.182	199		1273	466.1	446		1273	466.1	47
1274	344.422	226		1274	466.466	469		1274	466.466	41
1275	344.661	191		1275	466.832	488		1275	466.832	54
1276	344.901	251		1276	467.198	448		1276	467.198	48
1277	345.141	218		1277	467.564	501		1277	467.564	55
1278	345.381	214		1278	467.93	447		1278	467.93	48
1279	345.621	214		1279	468.296	446		1279	468.296	52
1280	345.861	218		1280	468.663	464		1280	468.663	45
1281	346.101	195		1281	469.029	465		1281	469.029	63
1282	346.341	224		1282	469.395	452		1282	469.395	49
1283	346.581	200		1283	469.761	477		1283	469.761	52
1284	346.821	228		1284	470.127	455		1284	470.127	57
1285	347.06	192		1285	470.493	464		1285	470.493	58
1286	347.3	187		1286	470.859	486		1286	470.859	71
1287	347.54	183		1287	471.225	478		1287	471.225	45
1288	347.78	207		1288	471.591	480		1288	471.591	44
1289	348.02	205		1289	471.957	457		1289	471.957	49
1290	348.26	202		1290	472.324	430		1290	472.324	61
1291	348.5	223		1291	472.69	408		1291	472.69	34
1292	348.74	214		1292	473.056	455		1292	473.056	47
1293	348.98	208		1293	473.422	449		1293	473.422	29
1294	349.22	180		1294	473.788	445		1294	473.788	53
1295	349.459	230		1295	474.154	488		1295	474.154	45
1296	349.699	197		1296	474.52	457		1296	474.52	55
1297	349.939	194		1297	474.886	459		1297	474.886	33
1298	350.179	237		1298	475.252	466		1298	475.252	45
1299	350.419	220		1299	475.618	439		1299	475.618	55
1300	350.659	230		1300	475.985	468		1300	475.985	46
1301	350.899	241		1301	476.351	462		1301	476.351	50
1302	351.139	214		1302	476.717	468		1302	476.717	54
1303	351.379	214		1303	477.083	502		1303	477.083	51
1304	351.619	215		1304	477.449	569		1304	477.449	49
1305	351.858	240		1305	477.815	860		1305	477.815	52
1306	352.098	237		1306	478.181	1602		1306	478.181	44
1307	352.338	227		1307	478.547	2865		1307	478.547	65
1308	352.578	210		1308	478.913	4973		1308	478.913	48
1309	352.818	222		1309	479.279	6721		1309	479.279	74
1310	353.058	223		1310	479.646	7293	W-187	1310	479.646	59
1311	353.298	222		1311	480.012	6289		1311	480.012	67
1312	353.538	218		1312	480.378	4307		1312	480.378	62
1313	353.778	217		1313	480.744	2319		1313	480.744	46
1314	354.018	214		1314	481.11	1084		1314	481.11	51
1315	354.257	205		1315	481.476	626		1315	481.476	55
1316	354.497	237		1316	481.842	482		1316	481.842	58
1317	354.737	194		1317	482.208	438		1317	482.208	36
1318	354.977	225		1318	482.574	411		1318	482.574	45
1319	355.217	203		1319	482.94	412		1319	482.94	47
1320	355.457	205		1320	483.307	423		1320	483.307	57
1321	355.697	208		1321	483.673	440		1321	483.673	51
1322	355.937	219		1322	484.039	401		1322	484.039	55
1323	356.177	200		1323	484.405	438		1323	484.405	53
1324	356.417	194		1324	484.771	404		1324	484.771	49
1325	356.656	191		1325	485.137	412		1325	485.137	55
1326	356.896	207		1326	485.503	436		1326	485.503	47
1327	357.136	216		1327	485.869	445		1327	485.869	45
1328	357.376	223		1328	486.235	413		1328	486.235	50
1329	357.616	237		1329	486.601	385		1329	486.601	49
1330	357.856	340		1330	486.968	399		1330	486.968	49
1331	358.096	467		1331	487.334	411		1331	487.334	49
1332	358.336	601		1332	487.7	439		1332	487.7	49
1333	358.576	677		1333	488.066	425		1333	488.066	42
1334	358.816	586		1334	488.432	441		1334	488.432	43
1335	359.055	471		1335	488.798	431		1335	488.798	51
1336	359.295	296		1336	489.164	403		1336	489.164	37
1337	359.535	220		1337	489.53	423		1337	489.53	59
1338	359.775	222		1338	489.896	417		1338	489.896	44
1339	360.015	187		1339	490.262	394		1339	490.262	39
1340	360.255	201		1340	490.629	416		1340	490.629	44
1341	360.495	207		1341	490.995	413		1341	490.995	44
1342	360.735	197		1342	491.361	427		1342	491.361	42
1343	360.975	205		1343	491.727	419		1343	491.727	48
1344	361.215	202		1344	492.093	422		1344	492.093	49
1345	361.454	187		1345	492.459	407		1345	492.459	52
1346	361.694	190		1346	492.825	404		1346	492.825	57
1347	361.934	212		1347	493.191	366		1347	493.191	47
1348	362.174	197		1348	493.557	398		1348	493.557	47
1349	362.414	203		1349	493.923	423		1349	493.923	36
1350	362.654	214		1350	494.29	433		1350	494.29	38
1351	362.894	195		1351	494.656	448		1351	494.656	41
1352	363.134	238		1352	495.022	417		1352	495.022	47
1353	363.374	219		1353	495.388	380		1353	495.388	39
1354	363.614	223		1354	495.754	378		1354	495.754	41
1355	363.853	232		1355	496.12	378		1355	496.12	41
1356	364.093	224		1356	496.486	403		1356	496.486	46
1357	364.333	182		1357	496.852	365		1357	496.852	49
1358	364.573	203		1358	497.218	403		1358	497.218	40
1359	364.813	190		1359	497.584	395		1359	497.584	43
1360	365.053	196		1360	497.951	381		1360	497.951	51
1361	365.293	196		1361	498.317	418		1361	498.317	43
1362	365.533	193		1362	498.683	384		1362	498.683	45
1363	365.773	189		1363	499.049	390		1363	499.049	42
1364	366.013	194		1364	499.415	411		1364	499.415	41
1365	366.252	177		1365	499.781	397		1365	499.781	45
1366	366.492	207		1366	500.147	378		1366	500.147	51
1367	366.732	216		1367	500.513	380		1367	500.513	43
1368	366.972	189		1368	500.879	387		1368	500.879	45
1369	367.212	194		1369	501.245	343		1369	501.245	42
1370	367.452	192		1370	501.612	371		1370	501.612	37
1371	367.692	180		1371	501.978	376		1371	501.978	43
1372	367.932	193		1372	502.344	344		1372	502.344	43
1373	368.172	195		1373	502.71	382		1373	502.71	45
1374	368.412	182		1374	503.076	343		1374	503.076	53
1375	368.651	184		1375	503.442	384		1375	503.442	52
1376	368.891	214		1376	503.808	358		1376	503.808	46
1377	369.131	185		1377	504.174	377		1377	504.174	45
1378	369.371	172		1378	504.54	356		1378	504.54	32
1379	369.611	213		1379	504.906	347		1379	504.906	38
1380	369.851	206		1380	505.273	392		1380	505.273	39
1381	370.091	184		1381	505.639	389		1381	505.639	49
1382	370.331	177		1382	506.005	385		1382	506.005	41
1383	370.571	217		1383	506.371	400		1383	506.371	36
1384	370.811	192		1384	506.737	480		1384	506.737	40
1385	371.05	196		1385	507.103	514		1385	507.103	43
1386	371.29	195		1386	507.469	601		1386	507.469	35
1387	371.53	165		1387	507.835	685		1387	507.835	45
1388	371.77	199		1388	508.201	907		1388	508.201	47
1389	372.01	228		1389	508.567	1121		1389	508.567	53
1390	372.25	177		1390	508.934	1409		1390	508.934	55
1391	372.49	181		1391	509.3	1867		1391	509.3	57
1392	372.73	183		1392	509.666	2378		1392	509.666	80
1393	372.97	191		1393	510.032	2913		1393	510.032	74
1394	373.21	178		1394	510.398	3376		1394	510.398	82
1395	373.45	193		1395	510.764	3815		1395	510.764	77
1396	373.689	176		1396	511.13	3831	Annihilation peak	1396	511.13	106	Annihilation peak
1397	373.929	184		1397	511.496	3875		1397	511.496	104
1398	374.169	188		1398	511.862	3311		1398	511.862	72
1399	374.409	191		1399	512.229	2884		1399	512.229	68
1400	374.649	188		1400	512.595	2147		1400	512.595	80
1401	374.889	194		1401	512.961	1702		1401	512.961	61
1402	375.129	206		1402	513.327	1260		1402	513.327	69
1403	375.369	180		1403	513.693	951		1403	513.693	69
1404	375.609	206		1404	514.059	716		1404	514.059	39
1405	375.849	196		1405	514.425	616		1405	514.425	38
1406	376.088	204		1406	514.791	513		1406	514.791	36
1407	376.328	266		1407	515.157	433		1407	515.157	42
1408	376.568	291	Pb-214	1408	515.523	394		1408	515.523	36
1409	376.808	249		1409	515.889	376		1409	515.889	46
1410	377.048	284		1410	516.256	349		1410	516.256	37
1411	377.288	206		1411	516.622	304		1411	516.622	40
1412	377.528	210		1412	516.988	314		1412	516.988	46
1413	377.768	200		1413	517.354	274		1413	517.354	42
1414	378.008	207		1414	517.72	266		1414	517.72	43
1415	378.248	182		1415	518.086	290		1415	518.086	36
1416	378.487	186		1416	518.452	278		1416	518.452	44
1417	378.727	190		1417	518.818	299		1417	518.818	32
1418	378.967	221		1418	519.184	282		1418	519.184	39
1419	379.207	266		1419	519.551	266		1419	519.551	46
1420	379.447	435		1420	519.917	297		1420	519.917	34
1421	379.687	834		1421	520.283	267		1421	520.283	33
1422	379.927	1321		1422	520.649	283		1422	520.649	37
1423	380.167	1784	Au-196	1423	521.015	293		1423	521.015	45
1424	380.407	1726		1424	521.381	279		1424	521.381	38
1425	380.647	1329		1425	521.747	295		1425	521.747	41
1426	380.886	845		1426	522.113	280		1426	522.113	48
1427	381.126	401		1427	522.479	246		1427	522.479	42
1428	381.366	250		1428	522.845	266		1428	522.845	33
1429	381.606	179		1429	523.212	282		1429	523.212	46
1430	381.846	174		1430	523.578	272		1430	523.578	47
1431	382.086	182		1431	523.944	274		1431	523.944	43
1432	382.326	158		1432	524.31	305		1432	524.31	42
1433	382.566	162		1433	524.676	276		1433	524.676	49
1434	382.806	174		1434	525.042	278		1434	525.042	29
1435	383.046	152		1435	525.408	276		1435	525.408	37
1436	383.285	163		1436	525.774	253		1436	525.774	47
1437	383.525	161		1437	526.14	289		1437	526.14	41
1438	383.765	157		1438	526.506	264		1438	526.506	39
1439	384.005	170		1439	526.873	266		1439	526.873	31
1440	384.245	153		1440	527.239	289		1440	527.239	42
1441	384.485	177		1441	527.605	295		1441	527.605	50
1442	384.725	158		1442	527.971	256		1442	527.971	48
1443	384.965	158		1443	528.337	291		1443	528.337	52
1444	385.205	154		1444	528.703	269		1444	528.703	40
1445	385.445	177		1445	529.069	264		1445	529.069	46
1446	385.684	188		1446	529.435	262		1446	529.435	52
1447	385.924	153		1447	529.801	279		1447	529.801	51
1448	386.164	137		1448	530.167	243		1448	530.167	42
1449	386.404	168		1449	530.534	261		1449	530.534	41
1450	386.644	171		1450	530.9	267		1450	530.9	48
1451	386.884	158		1451	531.266	288		1451	531.266	32
1452	387.124	163		1452	531.632	289		1452	531.632	34
1453	387.364	160		1453	531.998	268		1453	531.998	31
1454	387.604	161		1454	532.364	273		1454	532.364	42
1455	387.844	169		1455	532.73	255		1455	532.73	45
1456	388.083	157		1456	533.096	275		1456	533.096	34
1457	388.323	153		1457	533.462	243		1457	533.462	37
1458	388.563	173		1458	533.828	263		1458	533.828	41
1459	388.803	159		1459	534.195	285		1459	534.195	45
1460	389.043	171		1460	534.561	265		1460	534.561	49
1461	389.283	148		1461	534.927	264		1461	534.927	40
1462	389.523	150		1462	535.293	283		1462	535.293	36
1463	389.763	156		1463	535.659	233		1463	535.659	35
1464	390.003	162		1464	536.025	269		1464	536.025	34
1465	390.243	171		1465	536.391	248		1465	536.391	33
1466	390.482	176		1466	536.757	267		1466	536.757	41
1467	390.722	169		1467	537.123	265		1467	537.123	39
1468	390.962	192		1468	537.489	251		1468	537.489	45
1469	391.202	183		1469	537.856	259		1469	537.856	37
1470	391.442	171		1470	538.222	252		1470	538.222	27
1471	391.682	190		1471	538.588	257		1471	538.588	50
1472	391.922	151		1472	538.954	263		1472	538.954	30
1473	392.162	178		1473	539.32	262		1473	539.32	36
1474	392.402	171		1474	539.686	236		1474	539.686	38
1475	392.642	154		1475	540.052	237		1475	540.052	39
1476	392.881	134		1476	540.418	241		1476	540.418	47
1477	393.121	158		1477	540.784	255		1477	540.784	43
1478	393.361	162		1478	541.15	240		1478	541.15	54
1479	393.601	173		1479	541.517	251		1479	541.517	44
1480	393.841	151		1480	541.883	247		1480	541.883	33
1481	394.081	156		1481	542.249	264		1481	542.249	38
1482	394.321	143		1482	542.615	270		1482	542.615	41
1483	394.561	174		1483	542.981	236		1483	542.981	49
1484	394.801	152		1484	543.347	267		1484	543.347	37
1485	395.041	168		1485	543.713	248		1485	543.713	42
1486	395.28	162		1486	544.079	266		1486	544.079	41
1487	395.52	159		1487	544.445	280		1487	544.445	40
1488	395.76	158		1488	544.811	276		1488	544.811	40
1489	396	180		1489	545.178	237		1489	545.178	37
1490	396.24	163		1490	545.544	247		1490	545.544	35
1491	396.48	154		1491	545.91	270		1491	545.91	34
1492	396.72	163		1492	546.276	244		1492	546.276	48
1493	396.96	156		1493	546.642	250		1493	546.642	41
1494	397.2	154		1494	547.008	254		1494	547.008	43
1495	397.44	145		1495	547.374	264		1495	547.374	42
1496	397.679	133		1496	547.74	247		1496	547.74	33
1497	397.919	170		1497	548.106	252		1497	548.106	26
1498	398.159	158		1498	548.472	266		1498	548.472	43
1499	398.399	165		1499	548.839	278		1499	548.839	44
1500	398.639	170		1500	549.205	268		1500	549.205	31
1501	398.879	158		1501	549.571	305		1501	549.571	40
1502	399.119	154		1502	549.937	408		1502	549.937	35
1503	399.359	144		1503	550.303	584		1503	550.303	50
1504	399.599	172		1504	550.669	1061		1504	550.669	40
1505	399.839	153		1505	551.035	1475		1505	551.035	33
1506	400.078	170		1506	551.401	1849	Br-82	1506	551.401	44
1507	400.318	157		1507	551.767	1791		1507	551.767	44
1508	400.558	129		1508	552.133	1501		1508	552.133	36
1509	400.798	149		1509	552.5	1034		1509	552.5	53
1510	401.038	144		1510	552.866	647		1510	552.866	39
1511	401.278	154		1511	553.232	465		1511	553.232	38
1512	401.518	134		1512	553.598	434		1512	553.598	32
1513	401.758	133		1513	553.964	452		1513	553.964	41
1514	401.998	160		1514	554.33	537		1514	554.33	48
1515	402.238	151		1515	554.696	497	Br-82	1515	554.696	32
1516	402.477	159		1516	555.062	422		1516	555.062	33
1517	402.717	143		1517	555.428	322		1517	555.428	40
1518	402.957	162		1518	555.794	297		1518	555.794	29
1519	403.197	167		1519	556.161	252		1519	556.161	41
1520	403.437	136		1520	556.527	229		1520	556.527	34
1521	403.677	139		1521	556.893	236		1521	556.893	27
1522	403.917	154		1522	557.259	233		1522	557.259	39
1523	404.157	139		1523	557.625	222		1523	557.625	34
1524	404.397	119		1524	557.991	256		1524	557.991	39
1525	404.637	134		1525	558.357	264		1525	558.357	32
1526	404.876	149		1526	558.723	249		1526	558.723	40
1527	405.116	157		1527	559.089	256		1527	559.089	37
1528	405.356	158		1528	559.455	230		1528	559.455	32
1529	405.596	152		1529	559.822	267		1529	559.822	30
1530	405.836	133		1530	560.188	240		1530	560.188	36
1531	406.076	138		1531	560.554	239		1531	560.554	36
1532	406.316	162		1532	560.92	244		1532	560.92	37
1533	406.556	144		1533	561.286	236		1533	561.286	20
1534	406.796	135		1534	561.652	254		1534	561.652	35
1535	407.036	146		1535	562.018	271		1535	562.018	34
1536	407.275	137		1536	562.384	245		1536	562.384	44
1537	407.515	156		1537	562.75	325		1537	562.75	35
1538	407.755	154		1538	563.116	440		1538	563.116	40
1539	407.995	139		1539	563.483	564		1539	563.483	34
1540	408.235	163		1540	563.849	693		1540	563.849	48
1541	408.475	142		1541	564.215	797	Sb-122	1541	564.215	37
1542	408.715	138		1542	564.581	709		1542	564.581	26
1543	408.955	152		1543	564.947	600		1543	564.947	44
1544	409.195	147		1544	565.313	393		1544	565.313	36
1545	409.435	152		1545	565.679	311		1545	565.679	44
1546	409.674	171		1546	566.045	245		1546	566.045	36
1547	409.914	157		1547	566.411	223		1547	566.411	32
1548	410.154	145		1548	566.777	229		1548	566.777	33
1549	410.394	155		1549	567.144	243		1549	567.144	32
1550	410.634	145		1550	567.51	218		1550	567.51	40
1551	410.874	151		1551	567.876	211		1551	567.876	22
1552	411.114	144		1552	568.242	220		1552	568.242	37
1553	411.354	155		1553	568.608	201		1553	568.608	34
1554	411.594	144		1554	568.974	213		1554	568.974	36
1555	411.834	155		1555	569.34	235		1555	569.34	27
1556	412.073	149		1556	569.706	216		1556	569.706	34
1557	412.313	152		1557	570.072	197		1557	570.072	45
1558	412.553	143		1558	570.438	196		1558	570.438	36
1559	412.793	143		1559	570.805	212		1559	570.805	39
1560	413.033	166		1560	571.171	193		1560	571.171	31
1561	413.273	149		1561	571.537	222		1561	571.537	30
1562	413.513	137		1562	571.903	198		1562	571.903	40
1563	413.753	144		1563	572.269	226		1563	572.269	44
1564	413.993	141		1564	572.635	219		1564	572.635	21
1565	414.233	139		1565	573.001	221		1565	573.001	39
1566	414.472	140		1566	573.367	213		1566	573.367	39
1567	414.712	146		1567	573.733	213		1567	573.733	31
1568	414.952	162		1568	574.099	209		1568	574.099	38
1569	415.192	142		1569	574.466	193		1569	574.466	46
1570	415.432	170		1570	574.832	216		1570	574.832	40
1571	415.672	137		1571	575.198	195		1571	575.198	37
1572	415.912	128		1572	575.564	240		1572	575.564	47
1573	416.152	142		1573	575.93	209		1573	575.93	30
1574	416.392	146		1574	576.296	212		1574	576.296	43
1575	416.632	160		1575	576.662	221		1575	576.662	33
1576	416.871	138		1576	577.028	218		1576	577.028	36
1577	417.111	134		1577	577.394	207		1577	577.394	36
1578	417.351	134		1578	577.76	239		1578	577.76	28
1579	417.591	127		1579	578.126	201		1579	578.126	33
1580	417.831	151		1580	578.493	220		1580	578.493	22
1581	418.071	142		1581	578.859	198		1581	578.859	34
1582	418.311	134		1582	579.225	216		1582	579.225	38
1583	418.551	136		1583	579.591	220		1583	579.591	39
1584	418.791	151		1584	579.957	195		1584	579.957	35
1585	419.031	138		1585	580.323	212		1585	580.323	31
1586	419.27	132		1586	580.689	204		1586	580.689	39
1587	419.51	151		1587	581.055	225		1587	581.055	48
1588	419.75	139		1588	581.421	205		1588	581.421	46
1589	419.99	146		1589	581.788	216		1589	581.788	38
1590	420.23	156		1590	582.154	221		1590	582.154	52
1591	420.47	127		1591	582.52	221		1591	582.52	82
1592	420.71	139		1592	582.886	231		1592	582.886	108
1593	420.95	143		1593	583.252	258		1593	583.252	104	Tl-208
1594	421.19	139		1594	583.618	226		1594	583.618	108
1595	421.43	142		1595	583.984	256		1595	583.984	89
1596	421.669	149		1596	584.35	188		1596	584.35	64
1597	421.909	142		1597	584.716	208		1597	584.716	55
1598	422.149	142		1598	585.082	219		1598	585.082	46
1599	422.389	142		1599	585.448	193		1599	585.448	28
1600	422.629	145		1600	585.815	203		1600	585.815	39
1601	422.869	130		1601	586.181	210		1601	586.181	42
1602	423.109	138		1602	586.547	203		1602	586.547	29
1603	423.349	140		1603	586.913	182		1603	586.913	34
1604	423.589	152		1604	587.279	206		1604	587.279	32
1605	423.828	130		1605	587.645	205		1605	587.645	38
1606	424.068	123		1606	588.011	209		1606	588.011	36
1607	424.308	159		1607	588.377	212		1607	588.377	37
1608	424.548	175		1608	588.743	190		1608	588.743	25
1609	424.788	132		1609	589.11	220		1609	589.11	26
1610	425.028	115		1610	589.476	226		1610	589.476	42
1611	425.268	150		1611	589.842	242		1611	589.842	28
1612	425.508	153		1612	590.208	229		1612	590.208	30
1613	425.748	144		1613	590.574	209		1613	590.574	41
1614	425.988	140		1614	590.94	186		1614	590.94	30
1615	426.227	146		1615	591.306	181		1615	591.306	32
1616	426.467	165		1616	591.672	211		1616	591.672	38
1617	426.707	153		1617	592.038	207		1617	592.038	32
1618	426.947	141		1618	592.404	182		1618	592.404	32
1619	427.187	142		1619	592.77	195		1619	592.77	32
1620	427.427	146		1620	593.137	196		1620	593.137	38
1621	427.667	135		1621	593.503	186		1621	593.503	35
1622	427.907	135		1622	593.869	175		1622	593.869	36
1623	428.147	134		1623	594.235	174		1623	594.235	36
1624	428.387	127		1624	594.601	166		1624	594.601	44
1625	428.626	142		1625	594.967	181		1625	594.967	25
1626	428.866	147		1626	595.333	205		1626	595.333	33
1627	429.106	136		1627	595.699	189		1627	595.699	33
1628	429.346	140		1628	596.065	190		1628	596.065	36
1629	429.586	142		1629	596.432	196		1629	596.432	28
1630	429.826	127		1630	596.798	215		1630	596.798	26
1631	430.066	124		1631	597.164	212		1631	597.164	29
1632	430.306	121		1632	597.53	190		1632	597.53	34
1633	430.546	139		1633	597.896	169		1633	597.896	39
1634	430.786	139		1634	598.262	192		1634	598.262	38
1635	431.025	133		1635	598.628	169		1635	598.628	38
1636	431.265	132		1636	598.994	187		1636	598.994	39
1637	431.505	137		1637	599.36	213		1637	599.36	31
1638	431.745	133		1638	599.726	219		1638	599.726	34
1639	431.985	155		1639	600.092	194		1639	600.092	32
1640	432.225	131		1640	600.459	189		1640	600.459	28
1641	432.465	114		1641	600.825	214		1641	600.825	31
1642	432.705	112		1642	601.191	237		1642	601.191	28
1643	432.945	142		1643	601.557	326		1643	601.557	33
1644	433.185	137		1644	601.923	437		1644	601.923	30
1645	433.424	142		1645	602.289	619		1645	602.289	26
1646	433.664	171		1646	602.655	769		1646	602.655	37
1647	433.904	177		1647	603.021	772	Sb-122	1647	603.021	29
1648	434.144	180	Au-198	1648	603.387	673		1648	603.387	41
1649	434.384	164		1649	603.754	454		1649	603.754	25
1650	434.624	154		1650	604.12	308		1650	604.12	37
1651	434.864	149		1651	604.486	218		1651	604.486	30
1652	435.104	143		1652	604.852	219		1652	604.852	32
1653	435.344	140		1653	605.218	209		1653	605.218	27
1654	435.584	149		1654	605.584	183		1654	605.584	36
1655	435.823	141		1655	605.95	206		1655	605.95	34
1656	436.063	140		1656	606.316	172		1656	606.316	36
1657	436.303	141		1657	606.682	168		1657	606.682	40
1658	436.543	133		1658	607.048	190		1658	607.048	32
1659	436.783	131		1659	607.414	170		1659	607.414	38
1660	437.023	133		1660	607.781	197		1660	607.781	52
1661	437.263	139		1661	608.147	222		1661	608.147	70
1662	437.503	138		1662	608.513	195		1662	608.513	93
1663	437.743	145		1663	608.879	206		1663	608.879	145
1664	437.983	136		1664	609.245	203		1664	609.245	174	Bi-214
1665	438.222	144		1665	609.611	207		1665	609.611	170
1666	438.462	121		1666	609.977	183		1666	609.977	149
1667	438.702	145		1667	610.343	206		1667	610.343	101
1668	438.942	148		1668	610.709	205		1668	610.709	98
1669	439.182	133		1669	611.076	204		1669	611.076	67
1670	439.422	137		1670	611.442	175		1670	611.442	48
1671	439.662	132		1671	611.808	175		1671	611.808	48
1672	439.902	136		1672	612.174	155		1672	612.174	34
1673	440.142	144		1673	612.54	145		1673	612.54	32
1674	440.382	140		1674	612.906	194		1674	612.906	27
1675	440.621	131		1675	613.272	180		1675	613.272	27
1676	440.861	114		1676	613.638	175		1676	613.638	45
1677	441.101	121		1677	614.004	165		1677	614.004	36
1678	441.341	152		1678	614.37	195		1678	614.37	37
1679	441.581	127		1679	614.736	189		1679	614.736	26
1680	441.821	133		1680	615.103	196		1680	615.103	30
1681	442.061	136		1681	615.469	172		1681	615.469	31
1682	442.301	119		1682	615.835	207		1682	615.835	35
1683	442.541	134		1683	616.201	230		1683	616.201	34
1684	442.781	126		1684	616.567	292		1684	616.567	46
1685	443.02	121		1685	616.933	539		1685	616.933	27
1686	443.26	137		1686	617.299	932		1686	617.299	35
1687	443.5	121		1687	617.665	1437		1687	617.665	38
1688	443.74	143		1688	618.031	2039		1688	618.031	32
1689	443.98	137		1689	618.398	2375	Br-82	1689	618.398	31
1690	444.22	119		1690	618.764	2155		1690	618.764	32
1691	444.46	132		1691	619.13	1607		1691	619.13	28
1692	444.7	148		1692	619.496	1031		1692	619.496	31
1693	444.94	147		1693	619.862	587		1693	619.862	30
1694	445.18	136		1694	620.228	326		1694	620.228	25
1695	445.419	127		1695	620.594	225		1695	620.594	26
1696	445.659	139		1696	620.96	177		1696	620.96	32
1697	445.899	126		1697	621.326	181		1697	621.326	31
1698	446.139	110		1698	621.692	158		1698	621.692	38
1699	446.379	121		1699	622.058	166		1699	622.058	38
1700	446.619	141		1700	622.425	165		1700	622.425	40
1701	446.859	150		1701	622.791	151		1701	622.791	32
1702	447.099	163		1702	623.157	147		1702	623.157	33
1703	447.339	188		1703	623.523	182		1703	623.523	40
1704	447.579	213	AU-196	1704	623.889	189		1704	623.889	28
1705	447.818	238		1705	624.255	238		1705	624.255	29
1706	448.058	216		1706	624.621	353		1706	624.621	34
1707	448.298	157		1707	624.987	441		1707	624.987	29
1708	448.538	130		1708	625.353	542	W-187	1708	625.353	29
1709	448.778	108		1709	625.72	525		1709	625.72	33
1710	449.018	114		1710	626.086	456		1710	626.086	31
1711	449.258	126		1711	626.452	334		1711	626.452	30
1712	449.498	136		1712	626.818	242		1712	626.818	32
1713	449.738	137		1713	627.184	219		1713	627.184	20
1714	449.978	142		1714	627.55	171		1714	627.55	25
1715	450.217	114		1715	627.916	134		1715	627.916	30
1716	450.457	136		1716	628.282	158		1716	628.282	27
1717	450.697	135		1717	628.648	145		1717	628.648	36
1718	450.937	118		1718	629.014	160		1718	629.014	30
1719	451.177	134		1719	629.38	141		1719	629.38	37
1720	451.417	126		1720	629.747	149		1720	629.747	26
1721	451.657	128		1721	630.113	169		1721	630.113	28
1722	451.897	142		1722	630.479	152		1722	630.479	29
1723	452.137	115		1723	630.845	180		1723	630.845	27
1724	452.377	140		1724	631.211	165		1724	631.211	32
1725	452.616	122		1725	631.577	173		1725	631.577	22
1726	452.856	121		1726	631.943	157		1726	631.943	22
1727	453.096	119		1727	632.309	144		1727	632.309	24
1728	453.336	127		1728	632.675	155		1728	632.675	29
1729	453.576	133		1729	633.042	156		1729	633.042	29
1730	453.816	123		1730	633.408	165		1730	633.408	39
1731	454.056	134		1731	633.774	160		1731	633.774	39
1732	454.296	121		1732	634.14	156		1732	634.14	25
1733	454.536	131		1733	634.506	139		1733	634.506	23
1734	454.776	110		1734	634.872	159		1734	634.872	36
1735	455.015	128		1735	635.238	177		1735	635.238	24
1736	455.255	143		1736	635.604	153		1736	635.604	33
1737	455.495	113		1737	635.97	150		1737	635.97	38
1738	455.735	127		1738	636.336	157		1738	636.336	28
1739	455.975	135		1739	636.702	152		1739	636.702	23
1740	456.215	134		1740	637.069	151		1740	637.069	31
1741	456.455	111		1741	637.435	149		1741	637.435	32
1742	456.695	117		1742	637.801	137		1742	637.801	30
1743	456.935	124		1743	638.167	151		1743	638.167	30
1744	457.175	127		1744	638.533	139		1744	638.533	25
1745	457.414	138		1745	638.899	145		1745	638.899	26
1746	457.654	134		1746	639.265	135		1746	639.265	30
1747	457.894	132		1747	639.631	150		1747	639.631	33
1748	458.134	126		1748	639.997	161		1748	639.997	20
1749	458.374	147		1749	640.364	141		1749	640.364	35
1750	458.614	139		1750	640.73	163		1750	640.73	27
1751	458.854	128		1751	641.096	160		1751	641.096	30
1752	459.094	129		1752	641.462	116		1752	641.462	23
1753	459.334	133		1753	641.828	144		1753	641.828	32
1754	459.574	135		1754	642.194	170		1754	642.194	32
1755	459.813	156		1755	642.56	141		1755	642.56	23
1756	460.053	164		1756	642.926	155		1756	642.926	34
1757	460.293	137		1757	643.292	146		1757	643.292	36
1758	460.533	125		1758	643.658	133		1758	643.658	34
1759	460.773	120		1759	644.024	161		1759	644.024	33
1760	461.013	118		1760	644.391	153		1760	644.391	29
1761	461.253	139		1761	644.757	153		1761	644.757	27
1762	461.493	117		1762	645.123	164		1762	645.123	24
1763	461.733	126		1763	645.489	169		1763	645.489	36
1764	461.973	141		1764	645.855	173		1764	645.855	29
1765	462.212	119		1765	646.221	208		1765	646.221	25
1766	462.452	125		1766	646.587	148		1766	646.587	39
1767	462.692	117		1767	646.953	162		1767	646.953	28
1768	462.932	108		1768	647.319	151		1768	647.319	20
1769	463.172	122		1769	647.686	143		1769	647.686	32
1770	463.412	118		1770	648.052	163		1770	648.052	27
1771	463.652	129		1771	648.418	138		1771	648.418	29
1772	463.892	114		1772	648.784	152		1772	648.784	32
1773	464.132	132		1773	649.15	126		1773	649.15	32
1774	464.372	122		1774	649.516	146		1774	649.516	35
1775	464.611	132		1775	649.882	132		1775	649.882	25
1776	464.851	104		1776	650.248	128		1776	650.248	31
1777	465.091	118		1777	650.614	142		1777	650.614	30
1778	465.331	135		1778	650.98	136		1778	650.98	21
1779	465.571	125		1779	651.346	134		1779	651.346	27
1780	465.811	112		1780	651.713	150		1780	651.713	23
1781	466.051	127		1781	652.079	141		1781	652.079	24
1782	466.291	130		1782	652.445	143		1782	652.445	30
1783	466.531	142		1783	652.811	119		1783	652.811	33
1784	466.771	115		1784	653.177	136		1784	653.177	32
1785	467.01	118		1785	653.543	116		1785	653.543	29
1786	467.25	110		1786	653.909	121		1786	653.909	32
1787	467.49	124		1787	654.275	138		1787	654.275	24
1788	467.73	135		1788	654.641	132		1788	654.641	26
1789	467.97	125		1789	655.008	165		1789	655.008	32
1790	468.21	149		1790	655.374	153		1790	655.374	26
1791	468.45	110		1791	655.74	127		1791	655.74	27
1792	468.69	95		1792	656.106	140		1792	656.106	29
1793	468.93	115		1793	656.472	145		1793	656.472	32
1794	469.17	124		1794	656.838	157		1794	656.838	28
1795	469.409	121		1795	657.204	168		1795	657.204	25
1796	469.649	126		1796	657.57	211		1796	657.57	35
1797	469.889	107		1797	657.936	211		1797	657.936	32
1798	470.129	130		1798	658.302	200		1798	658.302	24
1799	470.369	131		1799	658.668	178		1799	658.668	26
1800	470.609	130		1800	659.035	163		1800	659.035	32
1801	470.849	135		1801	659.401	155		1801	659.401	38
1802	471.089	123		1802	659.767	125		1802	659.767	34
1803	471.329	119		1803	660.133	116		1803	660.133	14
1804	471.569	133		1804	660.499	145		1804	660.499	28
1805	471.808	118		1805	660.865	112		1805	660.865	24
1806	472.048	113		1806	661.231	117		1806	661.231	28
1807	472.288	127		1807	661.597	131		1807	661.597	30
1808	472.528	102		1808	661.963	139		1808	661.963	32
1809	472.768	126		1809	662.33	127		1809	662.33	28
1810	473.008	133		1810	662.696	142		1810	662.696	29
1811	473.248	152		1811	663.062	128		1811	663.062	38
1812	473.488	115		1812	663.428	144		1812	663.428	28
1813	473.728	94		1813	663.794	124		1813	663.794	30
1814	473.968	111		1814	664.16	144		1814	664.16	35
1815	474.207	127		1815	664.526	117		1815	664.526	31
1816	474.447	126		1816	664.892	115		1816	664.892	33
1817	474.687	140		1817	665.258	137		1817	665.258	31
1818	474.927	122		1818	665.624	163		1818	665.624	28
1819	475.167	126		1819	665.99	162		1819	665.99	28
1820	475.407	114		1820	666.357	128		1820	666.357	30
1821	475.647	120		1821	666.723	110		1821	666.723	30
1822	475.887	118		1822	667.089	132		1822	667.089	21
1823	476.127	117		1823	667.455	135		1823	667.455	20
1824	476.367	115		1824	667.821	102		1824	667.821	28
1825	476.606	107		1825	668.187	148		1825	668.187	36
1826	476.846	117		1826	668.553	167		1826	668.553	28
1827	477.086	120		1827	668.919	136		1827	668.919	26
1828	477.326	114		1828	669.285	140		1828	669.285	32
1829	477.566	112		1829	669.652	117		1829	669.652	38
1830	477.806	97		1830	670.018	122		1830	670.018	22
1831	478.046	127		1831	670.384	124		1831	670.384	32
1832	478.286	121		1832	670.75	123		1832	670.75	32
1833	478.526	117		1833	671.116	121		1833	671.116	23
1834	478.766	119		1834	671.482	153		1834	671.482	26
1835	479.005	132		1835	671.848	138		1835	671.848	17
1836	479.245	124		1836	672.214	136		1836	672.214	28
1837	479.485	119		1837	672.58	128		1837	672.58	31
1838	479.725	105		1838	672.946	129		1838	672.946	27
1839	479.965	122		1839	673.312	126		1839	673.312	22
1840	480.205	107		1840	673.679	108		1840	673.679	25
1841	480.445	104		1841	674.045	125		1841	674.045	27
1842	480.685	122		1842	674.411	136		1842	674.411	37
1843	480.925	117		1843	674.777	126		1843	674.777	25
1844	481.165	122		1844	675.143	121		1844	675.143	31
1845	481.404	132		1845	675.509	142		1845	675.509	34
1846	481.644	107		1846	675.875	113		1846	675.875	23
1847	481.884	122		1847	676.241	132		1847	676.241	26
1848	482.124	149		1848	676.607	141		1848	676.607	28
1849	482.364	122		1849	676.974	139		1849	676.974	29
1850	482.604	114		1850	677.34	116		1850	677.34	20
1851	482.844	131		1851	677.706	130		1851	677.706	32
1852	483.084	126		1852	678.072	121		1852	678.072	33
1853	483.324	124		1853	678.438	140		1853	678.438	29
1854	483.564	112		1854	678.804	138		1854	678.804	26
1855	483.803	125		1855	679.17	143		1855	679.17	27
1856	484.043	112		1856	679.536	119		1856	679.536	24
1857	484.283	117		1857	679.902	96		1857	679.902	27
1858	484.523	113		1858	680.268	144		1858	680.268	19
1859	484.763	129		1859	680.635	116		1859	680.635	24
1860	485.003	122		1860	681.001	130		1860	681.001	18
1861	485.243	118		1861	681.367	113		1861	681.367	25
1862	485.483	127		1862	681.733	128		1862	681.733	28
1863	485.723	114		1863	682.099	146		1863	682.099	26
1864	485.963	123		1864	682.465	170		1864	682.465	27
1865	486.202	116		1865	682.831	190		1865	682.831	29
1866	486.442	107		1866	683.197	223		1866	683.197	28
1867	486.682	113		1867	683.563	324		1867	683.563	30
1868	486.922	124		1868	683.929	630		1868	683.929	23
1869	487.162	127		1869	684.296	1402		1869	684.296	26
1870	487.402	129		1870	684.662	2815		1870	684.662	33
1871	487.642	116		1871	685.028	4978		1871	685.028	43
1872	487.882	112		1872	685.394	7201		1872	685.394	51
1873	488.122	115		1873	685.76	8905	W-187	1873	685.76	44
1874	488.362	110		1874	686.126	8533		1874	686.126	47
1875	488.601	112		1875	686.492	6778		1875	686.492	55
1876	488.841	131		1876	686.858	4151		1876	686.858	37
1877	489.081	117		1877	687.224	2156		1877	687.224	31
1878	489.321	136		1878	687.59	863		1878	687.59	35
1879	489.561	127		1879	687.957	340		1879	687.957	40
1880	489.801	99		1880	688.323	126		1880	688.323	17
1881	490.041	124		1881	688.689	101		1881	688.689	29
1882	490.281	132		1882	689.055	86		1882	689.055	26
1883	490.521	130		1883	689.421	65		1883	689.421	34
1884	490.761	124		1884	689.787	75		1884	689.787	30
1885	491	108		1885	690.153	92		1885	690.153	21
1886	491.24	115		1886	690.519	119		1886	690.519	27
1887	491.48	111		1887	690.885	87		1887	690.885	25
1888	491.72	111		1888	691.251	106		1888	691.251	18
1889	491.96	127		1889	691.618	105		1889	691.618	17
1890	492.2	119		1890	691.984	101		1890	691.984	33
1891	492.44	111		1891	692.35	124		1891	692.35	33
1892	492.68	117		1892	692.716	105		1892	692.716	22
1893	492.92	135		1893	693.082	113		1893	693.082	24
1894	493.16	118		1894	693.448	114		1894	693.448	24
1895	493.399	113		1895	693.814	100		1895	693.814	31
1896	493.639	130		1896	694.18	81		1896	694.18	20
1897	493.879	97		1897	694.546	81		1897	694.546	27
1898	494.119	129		1898	694.912	93		1898	694.912	25
1899	494.359	113		1899	695.279	67		1899	695.279	24
1900	494.599	105		1900	695.645	77		1900	695.645	25
1901	494.839	102		1901	696.011	79		1901	696.011	27
1902	495.079	126		1902	696.377	91		1902	696.377	24
1903	495.319	128		1903	696.743	90		1903	696.743	26
1904	495.559	103		1904	697.109	104		1904	697.109	16
1905	495.798	89		1905	697.475	121		1905	697.475	27
1906	496.038	116		1906	697.841	143		1906	697.841	23
1907	496.278	143		1907	698.207	165		1907	698.207	25
1908	496.518	127		1908	698.573	176	Br-82	1908	698.573	20
1909	496.758	117		1909	698.94	148		1909	698.94	36
1910	496.998	121		1910	699.306	142		1910	699.306	21
1911	497.238	118		1911	699.672	118		1911	699.672	23
1912	497.478	133		1912	700.038	110		1912	700.038	23
1913	497.718	143		1913	700.404	90		1913	700.404	31
1914	497.958	215		1914	700.77	77		1914	700.77	31
1915	498.197	371		1915	701.136	74		1915	701.136	19
1916	498.437	714		1916	701.502	74		1916	701.502	40
1917	498.677	1129		1917	701.868	68		1917	701.868	28
1918	498.917	1509		1918	702.234	83		1918	702.234	25
1919	499.157	1553	W-187	1919	702.601	66		1919	702.601	25
1920	499.397	1271		1920	702.967	89		1920	702.967	21
1921	499.637	812		1921	703.333	85		1921	703.333	33
1922	499.877	416		1922	703.699	73		1922	703.699	36
1923	500.117	236		1923	704.065	81		1923	704.065	27
1924	500.357	139		1924	704.431	72		1924	704.431	24
1925	500.596	113		1925	704.797	94		1925	704.797	29
1926	500.836	114		1926	705.163	75		1926	705.163	27
1927	501.076	106		1927	705.529	73		1927	705.529	24
1928	501.316	101		1928	705.895	79		1928	705.895	23
1929	501.556	89		1929	706.262	79		1929	706.262	31
1930	501.796	93		1930	706.628	98		1930	706.628	22
1931	502.036	109		1931	706.994	80		1931	706.994	33
1932	502.276	130		1932	707.36	75		1932	707.36	26
1933	502.516	94		1933	707.726	91		1933	707.726	19
1934	502.756	116		1934	708.092	94		1934	708.092	31
1935	502.995	99		1935	708.458	92		1935	708.458	22
1936	503.235	107		1936	708.824	73		1936	708.824	28
1937	503.475	110		1937	709.19	83		1937	709.19	29
1938	503.715	103		1938	709.556	87		1938	709.556	19
1939	503.955	113		1939	709.923	87		1939	709.923	39
1940	504.195	100		1940	710.289	76		1940	710.289	22
1941	504.435	100		1941	710.655	87		1941	710.655	28
1942	504.675	96		1942	711.021	86		1942	711.021	16
1943	504.915	107		1943	711.387	79		1943	711.387	21
1944	505.155	101		1944	711.753	87		1944	711.753	26
1945	505.394	93		1945	712.119	75		1945	712.119	25
1946	505.634	106		1946	712.485	74		1946	712.485	28
1947	505.874	110		1947	712.851	81		1947	712.851	23
1948	506.114	97		1948	713.217	81		1948	713.217	22
1949	506.354	112		1949	713.583	95		1949	713.583	27
1950	506.594	128		1950	713.95	94		1950	713.95	29
1951	506.834	109		1951	714.316	90		1951	714.316	18
1952	507.074	124		1952	714.682	97		1952	714.682	16
1953	507.314	109		1953	715.048	78		1953	715.048	23
1954	507.554	86		1954	715.414	84		1954	715.414	24
1955	507.793	111		1955	715.78	87		1955	715.78	19
1956	508.033	93		1956	716.146	90		1956	716.146	24
1957	508.273	108		1957	716.512	78		1957	716.512	24
1958	508.513	103		1958	716.878	83		1958	716.878	28
1959	508.753	103		1959	717.245	68		1959	717.245	18
1960	508.993	97		1960	717.611	72		1960	717.611	23
1961	509.233	114		1961	717.977	72		1961	717.977	27
1962	509.473	104		1962	718.343	73		1962	718.343	27
1963	509.713	105		1963	718.709	78		1963	718.709	25
1964	509.953	119		1964	719.075	67		1964	719.075	21
1965	510.192	114		1965	719.441	92		1965	719.441	26
1966	510.432	114		1966	719.807	78		1966	719.807	33
1967	510.672	122		1967	720.173	76		1967	720.173	32
1968	510.912	109		1968	720.539	84		1968	720.539	27
1969	511.152	130		1969	720.905	73		1969	720.905	31
1970	511.392	110		1970	721.272	92		1970	721.272	29
1971	511.632	104		1971	721.638	100		1971	721.638	21
1972	511.872	96		1972	722.004	103		1972	722.004	20
1973	512.112	101		1973	722.37	118		1973	722.37	12
1974	512.352	82		1974	722.736	135		1974	722.736	31
1975	512.591	97		1975	723.102	137		1975	723.102	19
1976	512.831	120		1976	723.468	113		1976	723.468	31
1977	513.071	116		1977	723.834	132		1977	723.834	24
1978	513.311	87		1978	724.2	98		1978	724.2	19
1979	513.551	102		1979	724.567	89		1979	724.567	19
1980	513.791	83		1980	724.933	70		1980	724.933	34
1981	514.031	87		1981	725.299	72		1981	725.299	19
1982	514.271	94		1982	725.665	78		1982	725.665	22
1983	514.511	98		1983	726.031	76		1983	726.031	24
1984	514.751	104		1984	726.397	78		1984	726.397	32
1985	514.99	106		1985	726.763	81		1985	726.763	29
1986	515.23	106		1986	727.129	82		1986	727.129	45
1987	515.47	90		1987	727.495	74		1987	727.495	42
1988	515.71	109		1988	727.861	85		1988	727.861	38
1989	515.95	90		1989	728.227	76		1989	728.227	36
1990	516.19	94		1990	728.594	77		1990	728.594	44
1991	516.43	103		1991	728.96	81		1991	728.96	23
1992	516.67	110		1992	729.326	74		1992	729.326	28
1993	516.91	93		1993	729.692	69		1993	729.692	19
1994	517.15	89		1994	730.058	71		1994	730.058	25
1995	517.389	82		1995	730.424	75		1995	730.424	22
1996	517.629	95		1996	730.79	89		1996	730.79	19
1997	517.869	109		1997	731.156	65		1997	731.156	20
[truncated: 6,195 more rows]

## Sheet: Varian
Varian (7)				Varian (8)				Varian (9)
Channel	Energy (KeV)	Count	Radionuclides	Channel	Energy (KeV)	Count	Radionuclides	Channel	Energy (KeV)	Count	Radionuclides
3	0.6271	0		3	0.6598	0		3	-	0
4	0.877	0		4	0.9097	0		4	0.8531	0
5	1.1269	0		5	1.1596	0		5	1.103	0
6	1.3768	0		6	1.4095	0		6	1.3529	0
7	1.6267	0		7	1.6594	0		7	1.6028	0
8	1.8766	0		8	1.9093	0		8	1.8527	0
9	2.1265	0		9	2.1592	0		9	2.1026	1
10	2.3764	0		10	2.4091	0		10	2.3525	0
11	2.6263	0		11	2.659	0		11	2.6024	0
12	2.8762	0		12	2.9089	0		12	2.8523	0
13	3.1261	0		13	3.1588	0		13	3.1022	0
14	3.376	0		14	3.4087	0		14	3.3521	302
15	3.6259	1		15	3.6586	3		15	3.602	11736
16	3.8758	216		16	3.9085	321		16	3.8519	15807
17	4.1257	436		17	4.1584	581		17	4.1018	15456
18	4.3756	476		18	4.4083	591		18	4.3517	14847
19	4.6255	474		19	4.6582	532		19	4.6016	14633
20	4.8754	460		20	4.9081	464		20	4.8515	14356
21	5.1253	477		21	5.158	415		21	5.1014	14031
22	5.3752	461		22	5.4079	414		22	5.3513	13752
23	5.6251	454		23	5.6578	380		23	5.6012	13246
24	5.875	410		24	5.9077	390		24	5.8511	13326
25	6.1249	388		25	6.1576	374		25	6.101	12729
26	6.3748	376		26	6.4075	375		26	6.3509	12832
27	6.6247	386		27	6.6574	346		27	6.6008	12483
28	6.8746	362		28	6.9073	347		28	6.8507	12563
29	7.1245	347		29	7.1572	339		29	7.1006	12264
30	7.3744	348		30	7.4071	363		30	7.3505	12199
31	7.6243	333		31	7.657	335		31	7.6004	12204
32	7.8742	336		32	7.9069	320		32	7.8503	11947
33	8.1241	289		33	8.1568	342		33	8.1002	11884
34	8.374	308		34	8.4067	334		34	8.3501	11794
35	8.6239	284		35	8.6566	327		35	8.6	11706
36	8.8738	300		36	8.9065	322		36	8.8499	11613
37	9.1237	314		37	9.1564	293		37	9.0998	11486
38	9.3736	283		38	9.4063	350		38	9.3497	11294
39	9.6235	310		39	9.6562	324		39	9.5996	11200
40	9.8734	432		40	9.9061	415		40	9.8495	11259
41	10.1233	596		41	10.156	638		41	10.0994	11228
42	10.3732	667		42	10.4059	735		42	10.3493	11223
43	10.6231	553		43	10.6558	625		43	10.5992	11274
44	10.873	434		44	10.9057	439		44	10.8491	10977
45	11.1229	349		45	11.1556	338		45	11.099	10751
46	11.3728	289		46	11.4055	293		46	11.3489	10747
47	11.6227	274		47	11.6554	279		47	11.5988	10656
48	11.8726	277		48	11.9053	265		48	11.8487	10831
49	12.1225	280		49	12.1552	281		49	12.0986	10840
50	12.3724	274		50	12.4051	275		50	12.3485	10828
51	12.6223	244		51	12.655	267		51	12.5984	10623
52	12.8722	282		52	12.9049	274		52	12.8483	10567
53	13.1221	241		53	13.1548	285		53	13.0982	10368
54	13.372	280		54	13.4047	290		54	13.3481	10153
55	13.6219	287		55	13.6546	298		55	13.598	10216
56	13.8718	244		56	13.9045	252		56	13.8479	9999
57	14.1217	271		57	14.1544	278		57	14.0978	9920
58	14.3716	246		58	14.4043	242		58	14.3477	9942
59	14.6215	236		59	14.6542	264		59	14.5976	9928
60	14.8714	256		60	14.9041	275		60	14.8475	9706
61	15.1213	246		61	15.154	279		61	15.0974	9927
62	15.3712	234		62	15.4039	282		62	15.3473	9869
63	15.6211	243		63	15.6538	269		63	15.5972	9593
64	15.871	235		64	15.9037	246		64	15.8471	9569
65	16.1209	259		65	16.1536	276		65	16.097	9484
66	16.3708	230		66	16.4035	233		66	16.3469	9478
67	16.6207	254		67	16.6534	241		67	16.5968	9439
68	16.8706	212		68	16.9033	279		68	16.8467	9484
69	17.1205	226		69	17.1532	259		69	17.0966	9457
70	17.3704	231		70	17.4031	261		70	17.3465	9352
71	17.6203	223		71	17.653	239		71	17.5964	9387
72	17.8702	242		72	17.9029	262		72	17.8463	9339
73	18.1201	247		73	18.1528	230		73	18.0962	9568
74	18.37	230		74	18.4027	244		74	18.3461	9302
75	18.6199	238		75	18.6526	243		75	18.596	9470
76	18.8698	239		76	18.9025	231		76	18.8459	9121
77	19.1197	212		77	19.1524	239		77	19.0958	9009
78	19.3696	242		78	19.4023	268		78	19.3457	9107
79	19.6195	226		79	19.6522	238		79	19.5956	9169
80	19.8694	225		80	19.9021	224		80	19.8455	9291
81	20.1193	249		81	20.152	239		81	20.0954	9110
82	20.3692	211		82	20.4019	231		82	20.3453	8990
83	20.6191	223		83	20.6518	239		83	20.5952	9222
84	20.869	231		84	20.9017	231		84	20.8451	9161
85	21.1189	232		85	21.1516	221		85	21.095	8907
86	21.3688	242		86	21.4015	244		86	21.3449	9290
87	21.6187	238		87	21.6514	272		87	21.5948	9943
88	21.8686	273		88	21.9013	273		88	21.8447	11241
89	22.1185	274		89	22.1512	286		89	22.0946	11382
90	22.3684	247		90	22.4011	231		90	22.3445	10810
91	22.6183	215		91	22.651	242		91	22.5944	9572
92	22.8682	239		92	22.9009	219		92	22.8443	9016
93	23.1181	215		93	23.1508	220		93	23.0942	8729
94	23.368	201		94	23.4007	218		94	23.3441	8879
95	23.6179	212		95	23.6506	238		95	23.594	8902
96	23.8678	217		96	23.9005	220		96	23.8439	8757
97	24.1177	180		97	24.1504	209		97	24.0938	8735
98	24.3676	227		98	24.4003	238		98	24.3437	8951
99	24.6175	231		99	24.6502	230		99	24.5936	9214
100	24.8674	204		100	24.9001	250		100	24.8435	9521
101	25.1173	212		101	25.15	224		101	25.0934	9228
102	25.3672	221		102	25.3999	246		102	25.3433	9114
103	25.6171	234		103	25.6498	227		103	25.5932	8780
104	25.867	214		104	25.8997	228		104	25.8431	8579
105	26.1169	205		105	26.1496	198		105	26.093	8606
106	26.3668	190		106	26.3995	227		106	26.3429	8556
107	26.6167	223		107	26.6494	194		107	26.5928	8542
108	26.8666	213		108	26.8993	232		108	26.8427	8620
109	27.1165	218		109	27.1492	224		109	27.0926	8449
110	27.3664	217		110	27.3991	207		110	27.3425	8671
111	27.6163	212		111	27.649	222		111	27.5924	8470
112	27.8662	235		112	27.8989	189		112	27.8423	8465
113	28.1161	191		113	28.1488	248		113	28.0922	8515
114	28.366	184		114	28.3987	222		114	28.3421	8565
115	28.6159	185		115	28.6486	250		115	28.592	8574
116	28.8658	202		116	28.8985	218		116	28.8419	8522
117	29.1157	197		117	29.1484	195		117	29.0918	8318
118	29.3656	214		118	29.3983	214		118	29.3417	8196
119	29.6155	218		119	29.6482	222		119	29.5916	8533
120	29.8654	207		120	29.8981	204		120	29.8415	8418
121	30.1153	163		121	30.148	220		121	30.0914	8578
122	30.3652	204		122	30.3979	217		122	30.3413	8534
123	30.6151	195		123	30.6478	220		123	30.5912	8576
124	30.865	181		124	30.8977	209		124	30.8411	8487
125	31.1149	197		125	31.1476	203		125	31.091	8486
126	31.3648	182		126	31.3975	203		126	31.3409	8518
127	31.6147	188		127	31.6474	241		127	31.5908	8208
128	31.8646	194		128	31.8973	191		128	31.8407	8454
129	32.1145	198		129	32.1472	211		129	32.0906	8229
130	32.3644	207		130	32.3971	231		130	32.3405	8243
131	32.6143	192		131	32.647	219		131	32.5904	8281
132	32.8642	198		132	32.8969	243		132	32.8403	8177
133	33.1141	193		133	33.1468	197		133	33.0902	8242
134	33.364	204		134	33.3967	186		134	33.3401	8318
135	33.6139	199		135	33.6466	201		135	33.59	8129
136	33.8638	209		136	33.8965	209		136	33.8399	8230
137	34.1137	179		137	34.1464	236		137	34.0898	8171
138	34.3636	198		138	34.3963	204		138	34.3397	8102
139	34.6135	182		139	34.6462	190		139	34.5896	8341
140	34.8634	210		140	34.8961	204		140	34.8395	8066
141	35.1133	188		141	35.146	220		141	35.0894	8089
142	35.3632	198		142	35.3959	176		142	35.3393	8121
143	35.6131	178		143	35.6458	208		143	35.5892	8260
144	35.863	196		144	35.8957	204		144	35.8391	8080
145	36.1129	190		145	36.1456	219		145	36.089	8154
146	36.3628	163		146	36.3955	201		146	36.3389	8235
147	36.6127	192		147	36.6454	228		147	36.5888	8084
148	36.8626	180		148	36.8953	221		148	36.8387	8094
149	37.1125	181		149	37.1452	213		149	37.0886	8187
150	37.3624	175		150	37.3951	214		150	37.3385	8153
151	37.6123	194		151	37.645	192		151	37.5884	7875
152	37.8622	193		152	37.8949	176		152	37.8383	8043
153	38.1121	171		153	38.1448	205		153	38.0882	8189
154	38.362	188		154	38.3947	199		154	38.3381	7976
155	38.6119	173		155	38.6446	191		155	38.588	8022
156	38.8618	187		156	38.8945	193		156	38.8379	8000
157	39.1117	198		157	39.1444	202		157	39.0878	8002
158	39.3616	177		158	39.3943	192		158	39.3377	8109
159	39.6115	185		159	39.6442	193		159	39.5876	7890
160	39.8614	204		160	39.8941	214		160	39.8375	7906
161	40.1113	178		161	40.144	203		161	40.0874	7914
162	40.3612	177		162	40.3939	217		162	40.3373	8020
163	40.6111	173		163	40.6438	189		163	40.5872	7894
164	40.861	179		164	40.8937	188		164	40.8371	7984
165	41.1109	175		165	41.1436	208		165	41.087	8008
166	41.3608	194		166	41.3935	203		166	41.3369	8067
167	41.6107	177		167	41.6434	201		167	41.5868	8012
168	41.8606	200		168	41.8933	213		168	41.8367	7959
169	42.1105	207		169	42.1432	187		169	42.0866	7907
170	42.3604	183		170	42.3931	197		170	42.3365	8049
171	42.6103	203		171	42.643	184		171	42.5864	8216
172	42.8602	170		172	42.8929	183		172	42.8363	8053
173	43.1101	203		173	43.1428	192		173	43.0862	7896
174	43.36	194		174	43.3927	213		174	43.3361	7984
175	43.6099	177		175	43.6426	203		175	43.586	7982
176	43.8598	177		176	43.8925	208		176	43.8359	8072
177	44.1097	180		177	44.1424	209		177	44.0858	8121
178	44.3596	198		178	44.3923	192		178	44.3357	8000
179	44.6095	191		179	44.6422	201		179	44.5856	8006
180	44.8594	202		180	44.8921	194		180	44.8355	8068
181	45.1093	162		181	45.142	184		181	45.0854	8303
182	45.3592	169		182	45.3919	197		182	45.3353	8349
183	45.6091	196		183	45.6418	210		183	45.5852	8222
184	45.859	173		184	45.8917	189		184	45.8351	8488
185	46.1089	174		185	46.1416	204		185	46.085	8815
186	46.3588	175		186	46.3915	191		186	46.3349	8839
187	46.6087	196		187	46.6414	206		187	46.5848	8980
188	46.8586	198		188	46.8913	221		188	46.8347	8803
189	47.1085	218		189	47.1412	203		189	47.0846	8888
190	47.3584	196		190	47.3911	183		190	47.3345	9017
191	47.6083	178		191	47.641	208		191	47.5844	9496
192	47.8582	189		192	47.8909	195		192	47.8343	9450
193	48.1081	203		193	48.1408	201		193	48.0842	9068
194	48.358	148		194	48.3907	186		194	48.3341	8870
195	48.6079	205		195	48.6406	188		195	48.584	8778
196	48.8578	185		196	48.8905	212		196	48.8339	8618
197	49.1077	205		197	49.1404	211		197	49.0838	8755
198	49.3576	204		198	49.3903	201		198	49.3337	8643
199	49.6075	188		199	49.6402	220		199	49.5836	8672
200	49.8574	199		200	49.8901	190		200	49.8335	8741
201	50.1073	191		201	50.14	218		201	50.0834	8731
202	50.3572	184		202	50.3899	221		202	50.3333	8725
203	50.6071	184		203	50.6398	199		203	50.5832	8954
204	50.857	193		204	50.8897	181		204	50.8331	8885
205	51.1069	179		205	51.1396	216		205	51.083	9067
206	51.3568	207		206	51.3895	192		206	51.3329	9101
207	51.6067	198		207	51.6394	225		207	51.5828	9260
208	51.8566	190		208	51.8893	201		208	51.8327	9181
209	52.1065	184		209	52.1392	195		209	52.0826	9343
210	52.3564	197		210	52.3891	201		210	52.3325	9664
211	52.6063	190		211	52.639	212		211	52.5824	9536
212	52.8562	187		212	52.8889	226		212	52.8323	9730
213	53.1061	187		213	53.1388	197		213	53.0822	10019
214	53.356	181		214	53.3887	225		214	53.3321	9940
215	53.6059	179		215	53.6386	218		215	53.582	10329
216	53.8558	188		216	53.8885	240		216	53.8319	10495
217	54.1057	188		217	54.1384	209		217	54.0818	10922
218	54.3556	199		218	54.3883	202		218	54.3317	11232
219	54.6055	204		219	54.6382	235		219	54.5816	11569
220	54.8554	207		220	54.8881	246		220	54.8315	11742
221	55.1053	178		221	55.138	204		221	55.0814	12785
222	55.3552	197		222	55.3879	250		222	55.3313	15402
223	55.6051	247		223	55.6378	305		223	55.5812	25575
224	55.855	291		224	55.8877	425		224	55.8311	51417
225	56.1049	437		225	56.1376	724		225	56.081	83429
226	56.3548	466	W-181	226	56.3875	730	W-181	226	56.3309	94412	W-181
227	56.6047	410		227	56.6374	568		227	56.5808	73744
228	56.8546	403		228	56.8873	554		228	56.8307	60163
229	57.1045	500		229	57.1372	711		229	57.0806	89776
230	57.3544	704		230	57.3871	1100		230	57.3305	146803
231	57.6043	885	W-181	231	57.637	1292	W-181	231	57.5804	169150	W-181
232	57.8542	780		232	57.8869	1062		232	57.8303	129570
233	58.1041	517		233	58.1368	637		233	58.0802	69745
234	58.354	381		234	58.3867	426		234	58.3301	31838
235	58.6039	292		235	58.6366	317		235	58.58	18851
236	58.8538	343		236	58.8865	376		236	58.8299	20825
237	59.1037	513		237	59.1364	564		237	59.0798	28979
238	59.3536	560		238	59.3863	599	W-181	238	59.3297	33479	Am-241
239	59.6035	459		239	59.6362	535		239	59.5796	28548
240	59.8534	346		240	59.8861	375		240	59.8295	19250
241	60.1033	258		241	60.136	292		241	60.0794	12422
242	60.3532	189		242	60.3859	235		242	60.3293	10171
243	60.6031	220		243	60.6358	244		243	60.5792	9863
244	60.853	232		244	60.8857	270		244	60.8291	10769
245	61.1029	242		245	61.1356	250		245	61.079	11640
246	61.3528	240		246	61.3855	313		246	61.3289	11402
247	61.6027	229		247	61.6354	258		247	61.5788	10304
248	61.8526	217		248	61.8853	233		248	61.8287	9285
249	62.1025	190		249	62.1352	225		249	62.0786	8933
250	62.3524	188		250	62.3851	209		250	62.3285	8851
251	62.6023	207		251	62.635	193		251	62.5784	9021
252	62.8522	199		252	62.8849	221		252	62.8283	9231
253	63.1021	190		253	63.1348	230		253	63.0782	9267
254	63.352	207		254	63.3847	229		254	63.3281	9459
255	63.6019	225		255	63.6346	239		255	63.578	9344
256	63.8518	231		256	63.8845	243		256	63.8279	9558
257	64.1017	205		257	64.1344	239		257	64.0778	11002
258	64.3516	202		258	64.3843	265		258	64.3277	16840
259	64.6015	273		259	64.6342	406		259	64.5776	32242
260	64.8514	349		260	64.8841	495		260	64.8275	56781
261	65.1013	426		261	65.134	675	W-181	261	65.0774	74045	W-181
262	65.3512	443	W-181	262	65.3839	607		262	65.3273	67784
263	65.6011	346		263	65.6338	453		263	65.5772	44166
264	65.851	233		264	65.8837	320		264	65.8271	23257
265	66.1009	242		265	66.1336	248		265	66.077	14046
266	66.3508	235		266	66.3835	270		266	66.3269	14304
267	66.6007	278		267	66.6334	330		267	66.5768	21710
268	66.8506	367		268	66.8833	461		268	66.8267	32438
269	67.1005	378		269	67.1332	526		269	67.0766	37593	Au-196
270	67.3504	389	?	270	67.3831	428		270	67.3265	32409
271	67.6003	327		271	67.633	369		271	67.5764	21652
272	67.8502	237		272	67.8829	285		272	67.8263	13381
273	68.1001	206		273	68.1328	244		273	68.0762	9684
274	68.35	220		274	68.3827	255		274	68.3261	8967
275	68.5999	237		275	68.6326	283		275	68.576	9579
276	68.8498	272		276	68.8825	292		276	68.8259	10856
277	69.0997	284		277	69.1324	294		277	69.0758	12003	Am-241
278	69.3496	282		278	69.3823	300		278	69.3257	11538
279	69.5995	237		279	69.6322	307		279	69.5756	9960
280	69.8494	223		280	69.8821	268		280	69.8255	8497
281	70.0993	194		281	70.132	249		281	70.0754	7915
282	70.3492	245		282	70.3819	245		282	70.3253	7773
283	70.5991	205		283	70.6318	238		283	70.5752	7820
284	70.849	241		284	70.8817	258		284	70.8251	8095
285	71.0989	221		285	71.1316	281		285	71.075	8048
286	71.3488	217		286	71.3815	259		286	71.3249	7911
287	71.5987	238		287	71.6314	266		287	71.5748	8289
288	71.8486	250		288	71.8813	281		288	71.8247	8770
289	72.0985	269		289	72.1312	284		289	72.0746	9846
290	72.3484	350		290	72.3811	372		290	72.3245	11033
291	72.5983	392		291	72.631	409		291	72.5744	13002
292	72.8482	417	Th-231	292	72.8809	454	Th-231	292	72.8243	14140	Th-231
293	73.0981	407		293	73.1308	406		293	73.0742	12752
294	73.348	312		294	73.3807	354		294	73.3241	10268
295	73.5979	254		295	73.6306	301		295	73.574	8621
296	73.8478	201		296	73.8805	253		296	73.8239	8188
297	74.0977	218		297	74.1304	284		297	74.0738	8491
298	74.3476	306		298	74.3803	330		298	74.3237	10182
299	74.5975	426		299	74.6302	459		299	74.5736	13852
300	74.8474	556		300	74.8801	628	Pb-212	300	74.8235	17399
301	75.0973	602	Pb-212	301	75.13	590		301	75.0734	17958	Pb-212
302	75.3472	482		302	75.3799	478		302	75.3233	14979
303	75.5971	308		303	75.6298	345		303	75.5732	10697
304	75.847	255		304	75.8797	287		304	75.8231	8551
305	76.0969	239		305	76.1296	264		305	76.073	7775
306	76.3468	252		306	76.3795	241		306	76.3229	7640
307	76.5967	238		307	76.6294	269		307	76.5728	7749
308	76.8466	228		308	76.8793	258		308	76.8227	7580
309	77.0965	229		309	77.1292	288		309	77.0726	7631
310	77.3464	249		310	77.3791	256		310	77.3225	7558
311	77.5963	244		311	77.629	271		311	77.5724	7508
312	77.8462	223		312	77.8789	277		312	77.8223	7626
313	78.0961	255		313	78.1288	258		313	78.0722	7548
314	78.346	243		314	78.3787	243		314	78.3221	7597
315	78.5959	245		315	78.6286	283		315	78.572	7452
316	78.8458	255		316	78.8785	265		316	78.8219	7728
317	79.0957	234		317	79.1284	260		317	79.0718	7517
318	79.3456	213		318	79.3783	270		318	79.3217	7418
319	79.5955	242		319	79.6282	252		319	79.5716	7588
320	79.8454	228		320	79.8781	229		320	79.8215	7521
321	80.0953	257		321	80.128	261		321	80.0714	7665
322	80.3452	227		322	80.3779	225		322	80.3213	7573
323	80.5951	257		323	80.6278	263		323	80.5712	7528
324	80.845	214		324	80.8777	246		324	80.8211	7598
325	81.0949	257		325	81.1276	277		325	81.071	7617
326	81.3448	229		326	81.3775	246		326	81.3209	7625
327	81.5947	248		327	81.6274	290		327	81.5708	7692
328	81.8446	233		328	81.8773	280		328	81.8207	7719
329	82.0945	238		329	82.1272	283		329	82.0706	7791
330	82.3444	223		330	82.3771	251		330	82.3205	7933
331	82.5943	242		331	82.627	267		331	82.5704	7955
332	82.8442	248		332	82.8769	301		332	82.8203	8010
333	83.0941	247		333	83.1268	302		333	83.0702	7688
334	83.344	251		334	83.3767	291		334	83.3201	7658
335	83.5939	259		335	83.6266	294		335	83.57	8042
336	83.8438	282		336	83.8765	315		336	83.8199	8201
337	84.0937	295		337	84.1264	314		337	84.0698	9173
338	84.3436	329		338	84.3763	374		338	84.3197	10142
339	84.5935	378		339	84.6262	404		339	84.5696	11306
340	84.8434	397	Th-231	340	84.8761	440	Th-231	340	84.8195	11987	Th-231
341	85.0933	381		341	85.126	374		341	85.0694	11465
342	85.3432	319		342	85.3759	357		342	85.3193	10018
343	85.5931	281		343	85.6258	315		343	85.5692	8874
344	85.843	284		344	85.8757	286		344	85.8191	8018
345	86.0929	297		345	86.1256	312		345	86.069	7909
346	86.3428	257		346	86.3755	298		346	86.3189	7970
347	86.5927	268		347	86.6254	304		347	86.5688	8138
348	86.8426	312		348	86.8753	350		348	86.8187	8369
349	87.0925	334		349	87.1252	313		349	87.0686	8851
350	87.3424	289		350	87.3751	349		350	87.3185	9224	Pb-212
351	87.5923	301		351	87.625	332		351	87.5684	8912
352	87.8422	294		352	87.8749	295		352	87.8183	8634
353	88.0921	273		353	88.1248	276		353	88.0682	7976
354	88.342	246		354	88.3747	284		354	88.3181	7831
355	88.5919	249		355	88.6246	234		355	88.568	7771
356	88.8418	226		356	88.8745	248		356	88.8179	7699
357	89.0917	229		357	89.1244	255		357	89.0678	7547
358	89.3416	252		358	89.3743	285		358	89.3177	7617
359	89.5915	219		359	89.6242	281		359	89.5676	7528
360	89.8414	243		360	89.8741	270		360	89.8175	7597
361	90.0913	241		361	90.124	250		361	90.0674	7548
362	90.3412	244		362	90.3739	281		362	90.3173	7732
363	90.5911	233		363	90.6238	270		363	90.5672	7726
364	90.841	236		364	90.8737	274		364	90.8171	7758
365	91.0909	228		365	91.1236	251		365	91.067	7871
366	91.3408	240		366	91.3735	255		366	91.3169	7891
367	91.5907	241		367	91.6234	272		367	91.5668	7613
368	91.8406	245		368	91.8733	270		368	91.8167	7539
369	92.0905	238		369	92.1232	295		369	92.0666	7552
370	92.3404	243		370	92.3731	284		370	92.3165	7745
371	92.5903	269		371	92.623	291		371	92.5664	7725
372	92.8402	274		372	92.8729	266		372	92.8163	7789
373	93.0901	256		373	93.1228	295		373	93.0662	7692
374	93.34	255		374	93.3727	280		374	93.3161	7803
375	93.5899	277		375	93.6226	274		375	93.566	7806
376	93.8398	247		376	93.8725	263		376	93.8159	7752
377	94.0897	220		377	94.1224	277		377	94.0658	7655
378	94.3396	277		378	94.3723	239		378	94.3157	7719
379	94.5895	254		379	94.6222	269		379	94.5656	7684
380	94.8394	239		380	94.8721	260		380	94.8155	7786
381	95.0893	234		381	95.122	258		381	95.0654	7647
382	95.3392	269		382	95.3719	287		382	95.3153	7675
383	95.5891	247		383	95.6218	272		383	95.5652	7939
384	95.839	241		384	95.8717	235		384	95.8151	7719
385	96.0889	253		385	96.1216	244		385	96.065	7663
386	96.3388	245		386	96.3715	291		386	96.3149	7747
387	96.5887	235		387	96.6214	255		387	96.5648	7768
388	96.8386	256		388	96.8713	275		388	96.8147	7907
389	97.0885	267		389	97.1212	284		389	97.0646	7959
390	97.3384	232		390	97.3711	270		390	97.3145	7783
391	97.5883	252		391	97.621	273		391	97.5644	7783
392	97.8382	266		392	97.8709	253		392	97.8143	7796
393	98.0881	247		393	98.1208	291		393	98.0642	7912
394	98.338	259		394	98.3707	277		394	98.3141	7806
395	98.5879	265		395	98.6206	278		395	98.564	7874
396	98.8378	272		396	98.8705	255		396	98.8139	7781
397	99.0877	245		397	99.1204	287		397	99.0638	7903
398	99.3376	271		398	99.3703	276		398	99.3137	7661
399	99.5875	281		399	99.6202	288		399	99.5636	7736
400	99.8374	244		400	99.8701	301		400	99.8135	7741
401	100.087	261		401	100.12	281		401	100.063	7707
402	100.337	260		402	100.37	259		402	100.313	7869
403	100.587	260		403	100.62	267		403	100.563	7886
404	100.837	255		404	100.87	281		404	100.813	7820
405	101.087	256		405	101.12	281		405	101.063	7887
406	101.337	246		406	101.37	279		406	101.313	7911
407	101.587	242		407	101.619	294		407	101.563	7854
408	101.837	276		408	101.869	253		408	101.813	7950
409	102.087	250		409	102.119	265		409	102.063	7775
410	102.336	261		410	102.369	316		410	102.312	7992
411	102.586	247		411	102.619	272		411	102.562	7890
412	102.836	240		412	102.869	292		412	102.812	7904
413	103.086	240		413	103.119	288		413	103.062	7868
414	103.336	242		414	103.369	274		414	103.312	7830
415	103.586	256		415	103.619	260		415	103.562	7959
416	103.836	274		416	103.869	286		416	103.812	7986
417	104.086	263		417	104.118	262		417	104.062	7976
418	104.336	237		418	104.368	279		418	104.312	7855
419	104.585	287		419	104.618	282		419	104.562	7986
420	104.835	264		420	104.868	282		420	104.811	7989
421	105.085	246		421	105.118	282		421	105.061	7962
422	105.335	283		422	105.368	293		422	105.311	8099
423	105.585	255		423	105.618	304		423	105.561	8114
424	105.835	268		424	105.868	299		424	105.811	8051
425	106.085	251		425	106.118	294		425	106.061	8175
426	106.335	291		426	106.368	278		426	106.311	8069
427	106.585	230		427	106.617	275		427	106.561	8108
428	106.835	273		428	106.867	287		428	106.811	8276
429	107.085	259		429	107.117	275		429	107.061	7939
430	107.334	246		430	107.367	309		430	107.311	8190
431	107.584	288		431	107.617	270		431	107.56	8146
432	107.834	256		432	107.867	264		432	107.81	7851
433	108.084	279		433	108.117	296		433	108.06	8209
434	108.334	275		434	108.367	284		434	108.31	8092
435	108.584	259		435	108.617	268		435	108.56	8236
436	108.834	278		436	108.867	301		436	108.81	8169
437	109.084	283		437	109.116	299		437	109.06	8161
438	109.334	305		438	109.366	283		438	109.31	8244
439	109.584	280		439	109.616	273		439	109.56	8281
440	109.833	306		440	109.866	240		440	109.809	8013
441	110.083	267		441	110.116	271		441	110.059	8308
442	110.333	270		442	110.366	297		442	110.309	8329
443	110.583	261		443	110.616	322		443	110.559	8279
444	110.833	285		444	110.866	314		444	110.809	8286
445	111.083	263		445	111.116	294		445	111.059	8297
446	111.333	269		446	111.366	313		446	111.309	8191
447	111.583	276		447	111.615	307		447	111.559	8174
448	111.833	282		448	111.865	281		448	111.809	8311
449	112.082	242		449	112.115	299		449	112.059	8499
450	112.332	263		450	112.365	276		450	112.308	8261
451	112.582	254		451	112.615	299		451	112.558	8262
452	112.832	264		452	112.865	277		452	112.808	8312
453	113.082	264		453	113.115	302		453	113.058	8441
454	113.332	263		454	113.365	318		454	113.308	8336
455	113.582	269		455	113.615	301		455	113.558	8323
456	113.832	280		456	113.865	289		456	113.808	8470
457	114.082	279		457	114.114	320		457	114.058	8328
458	114.332	277		458	114.364	296		458	114.308	8261
459	114.582	257		459	114.614	291		459	114.558	8318
460	114.831	253		460	114.864	312		460	114.808	8346
461	115.081	233		461	115.114	281		461	115.057	8526
462	115.331	288		462	115.364	263		462	115.307	8517
463	115.581	296		463	115.614	280		463	115.557	8414
464	115.831	280		464	115.864	278		464	115.807	8403
465	116.081	267		465	116.114	279		465	116.057	8462
466	116.331	265		466	116.364	271		466	116.307	8489
467	116.581	271		467	116.613	296		467	116.557	8602
468	116.831	245		468	116.863	261		468	116.807	8432
469	117.081	266		469	117.113	317		469	117.057	8536
470	117.33	302		470	117.363	289		470	117.306	8361
471	117.58	297		471	117.613	303		471	117.556	8444
472	117.83	288		472	117.863	276		472	117.806	8331
473	118.08	287		473	118.113	296		473	118.056	8520
474	118.33	240		474	118.363	281		474	118.306	8397
475	118.58	280		475	118.613	278		475	118.556	8352
476	118.83	256		476	118.863	287		476	118.806	8617
477	119.08	300		477	119.112	280		477	119.056	8446
478	119.33	243		478	119.362	276		478	119.306	8414
479	119.579	297		479	119.612	270		479	119.556	8445
480	119.829	288		480	119.862	280		480	119.805	8309
481	120.079	277		481	120.112	277		481	120.055	8536
482	120.329	251		482	120.362	266		482	120.305	8465
483	120.579	238		483	120.612	270		483	120.555	8471
484	120.829	283		484	120.862	281		484	120.805	8472
485	121.079	268		485	121.112	316		485	121.055	8995
486	121.329	268		486	121.362	278		486	121.305	11137
487	121.579	275		487	121.611	292		487	121.555	16263
488	121.829	280		488	121.861	249		488	121.805	24040
489	122.079	277		489	122.111	308		489	122.055	27489	Co-57
490	122.328	270		490	122.361	278		490	122.305	23969
491	122.578	249		491	122.611	274		491	122.554	16389
492	122.828	277		492	122.861	277		492	122.804	11208
493	123.078	271		493	123.111	309		493	123.054	9032
494	123.328	296		494	123.361	286		494	123.304	8510
495	123.578	304		495	123.611	292		495	123.554	8407
496	123.828	265		496	123.861	289		496	123.804	8302
497	124.078	264		497	124.11	285		497	124.054	8565
498	124.328	279		498	124.36	294		498	124.304	8321
499	124.578	279		499	124.61	323		499	124.554	8371
500	124.827	291		500	124.86	287		500	124.803	8373
501	125.077	253		501	125.11	298		501	125.053	8610
502	125.327	298		502	125.36	287		502	125.303	8638
503	125.577	276		503	125.61	311		503	125.553	8594
504	125.827	247		504	125.86	290		504	125.803	8483
505	126.077	292		505	126.11	268		505	126.053	8546
506	126.327	287		506	126.36	292		506	126.303	8558
507	126.577	264		507	126.609	288		507	126.553	8541
508	126.827	287		508	126.859	253		508	126.803	9314
509	127.076	255		509	127.109	292		509	127.053	9623	Ni-57
510	127.326	278		510	127.359	315		510	127.303	9633
511	127.576	289		511	127.609	279		511	127.552	9096
512	127.826	282		512	127.859	301		512	127.802	8777
513	128.076	265		513	128.109	264		513	128.052	8620
514	128.326	282		514	128.359	254		514	128.302	8518
515	128.576	246		515	128.609	300		515	128.552	8633
516	128.826	278		516	128.858	289		516	128.802	8347
517	129.076	246		517	129.108	309		517	129.052	8489
518	129.326	293		518	129.358	289		518	129.302	8554
519	129.576	258		519	129.608	274		519	129.552	8533
520	129.825	267		520	129.858	300		520	129.802	8717
521	130.075	293		521	130.108	288		521	130.051	8403
522	130.325	263		522	130.358	263		522	130.301	8357
523	130.575	271		523	130.608	305		523	130.551	8536
524	130.825	289		524	130.858	308		524	130.801	8569
525	131.075	288		525	131.108	285		525	131.051	8563
526	131.325	298		526	131.358	278		526	131.301	8502
527	131.575	248		527	131.607	295		527	131.551	8532
528	131.825	266		528	131.857	302		528	131.801	8346
529	132.075	237		529	132.107	303		529	132.051	8628
530	132.324	264		530	132.357	286		530	132.3	8510
531	132.574	264		531	132.607	271		531	132.55	8556
532	132.824	266		532	132.857	291		532	132.8	8453
533	133.074	263		533	133.107	278		533	133.05	8610
534	133.324	277		534	133.357	315		534	133.3	8825
535	133.574	284		535	133.607	321		535	133.55	9358
536	133.824	300		536	133.857	342		536	133.8	10300
537	134.074	337	W-187	537	134.106	374	W-187	537	134.05	11842
538	134.324	313		538	134.356	364		538	134.3	12385	W-187
539	134.573	291		539	134.606	361		539	134.55	11140
540	134.823	266		540	134.856	308		540	134.799	9732
541	135.073	262		541	135.106	320		541	135.049	9115
542	135.323	255		542	135.356	280		542	135.299	8661
543	135.573	257		543	135.606	302		543	135.549	8765
544	135.823	278		544	135.856	285		544	135.799	9444
545	136.073	283		545	136.106	297		545	136.049	10267
546	136.323	276		546	136.356	278		546	136.299	11369
547	136.573	265		547	136.605	294		547	136.549	11616	Co-57
548	136.823	260		548	136.855	271		548	136.799	10459
549	137.072	251		549	137.105	301		549	137.049	9432
550	137.322	270		550	137.355	296		550	137.298	8693
551	137.572	290		551	137.605	273		551	137.548	8699
552	137.822	272		552	137.855	294		552	137.798	8590
553	138.072	259		553	138.105	249		553	138.048	8592
554	138.322	282		554	138.355	293		554	138.298	8511
555	138.572	280		555	138.605	259		555	138.548	8565
556	138.822	258		556	138.855	298		556	138.798	8319
557	139.072	244		557	139.104	277		557	139.048	8451
558	139.322	262		558	139.354	263		558	139.298	8443
559	139.572	248		559	139.604	319		559	139.548	8469
560	139.821	275		560	139.854	273		560	139.798	8563
561	140.071	264		561	140.104	276		561	140.047	8788
562	140.321	294		562	140.354	267		562	140.297	8805
563	140.571	269		563	140.604	248		563	140.547	8611
564	140.821	259		564	140.854	274		564	140.797	8850
565	141.071	243		565	141.104	273		565	141.047	8573
566	141.321	265		566	141.353	269		566	141.297	8622
567	141.571	275		567	141.603	277		567	141.547	8489
568	141.821	251		568	141.853	265		568	141.797	8532
569	142.071	261		569	142.103	266		569	142.047	8470
570	142.32	281		570	142.353	286		570	142.297	8732
571	142.57	263		571	142.603	279		571	142.546	8574
572	142.82	232		572	142.853	248		572	142.796	8605
573	143.07	255		573	143.103	264		573	143.046	8513
574	143.32	250		574	143.353	284		574	143.296	8608
575	143.57	275		575	143.603	279		575	143.546	8474
576	143.82	267		576	143.853	252		576	143.796	8524
577	144.07	258		577	144.102	270		577	144.046	8533
578	144.32	254		578	144.352	300		578	144.296	8434
579	144.57	259		579	144.602	257		579	144.546	8578
580	144.819	251		580	144.852	236		580	144.796	8565
581	145.069	242		581	145.102	290		581	145.045	8502
582	145.319	244		582	145.352	230		582	145.295	8702
583	145.569	265		583	145.602	298		583	145.545	8516
584	145.819	237		584	145.852	271		584	145.795	8555
585	146.069	251		585	146.102	280		585	146.045	8688
586	146.319	256		586	146.352	261		586	146.295	8549
587	146.569	262		587	146.601	276		587	146.545	8715
588	146.819	242		588	146.851	255		588	146.795	8726
589	147.069	271		589	147.101	260		589	147.045	8724
590	147.318	261		590	147.351	267		590	147.294	8357
591	147.568	258		591	147.601	260		591	147.544	8651
592	147.818	267		592	147.851	267		592	147.794	8563
593	148.068	260		593	148.101	249		593	148.044	8569
594	148.318	277		594	148.351	284		594	148.294	8730
595	148.568	236		595	148.601	265		595	148.544	8728
596	148.818	225		596	148.851	269		596	148.794	8501
597	149.068	247		597	149.1	258		597	149.044	8590
598	149.318	226		598	149.35	283		598	149.294	8552
599	149.567	256		599	149.6	267		599	149.544	8530
600	149.817	256		600	149.85	263		600	149.793	8680
601	150.067	247		601	150.1	229		601	150.043	8629
602	150.317	243		602	150.35	237		602	150.293	8683
603	150.567	247		603	150.6	232		603	150.543	8625
604	150.817	244		604	150.85	247		604	150.793	8661
605	151.067	245		605	151.1	244		605	151.043	8624
606	151.317	243		606	151.35	244		606	151.293	8499
607	151.567	247		607	151.599	272		607	151.543	8779
608	151.817	245		608	151.849	278		608	151.793	9007
609	152.066	234		609	152.099	258		609	152.043	9354
610	152.316	251		610	152.349	294		610	152.292	9659
611	152.566	254		611	152.599	240		611	152.542	9610
612	152.816	258		612	152.849	252		612	152.792	9291
613	153.066	267		613	153.099	246		613	153.042	8884
614	153.316	276		614	153.349	248		614	153.292	8664
615	153.566	239		615	153.599	247		615	153.542	8812
616	153.816	259		616	153.849	272		616	153.792	8772
617	154.066	237		617	154.098	301		617	154.042	8677
618	154.316	239		618	154.348	272		618	154.292	8665
619	154.566	244		619	154.598	245		619	154.542	8777
620	154.815	270		620	154.848	250		620	154.792	8531
621	155.065	236		621	155.098	230		621	155.041	8676
622	155.315	233		622	155.348	260		622	155.291	8659
623	155.565	246		623	155.598	226		623	155.541	8647
624	155.815	261		624	155.848	242		624	155.791	8754
625	156.065	241		625	156.098	256		625	156.041	8876
626	156.315	241		626	156.347	280		626	156.291	8751
627	156.565	271		627	156.597	237		627	156.541	8677
628	156.815	238		628	156.847	260		628	156.791	8644
629	157.065	219		629	157.097	276		629	157.041	8575
630	157.314	224		630	157.347	253		630	157.291	8686
631	157.564	246		631	157.597	232		631	157.54	8855
632	157.814	211		632	157.847	246		632	157.79	8664
633	158.064	256		633	158.097	282		633	158.04	8714
634	158.314	236		634	158.347	267		634	158.29	8565
635	158.564	237		635	158.597	278		635	158.54	8728
636	158.814	218		636	158.847	265		636	158.79	8518
637	159.064	231		637	159.096	254		637	159.04	8858
638	159.314	264		638	159.346	233		638	159.29	8759
639	159.564	246		639	159.596	218		639	159.54	8554
640	159.813	246		640	159.846	243		640	159.79	8553
641	160.063	248		641	160.096	242		641	160.039	8774
642	160.313	236		642	160.346	263		642	160.289	8838
643	160.563	231		643	160.596	258		643	160.539	8637
644	160.813	241		644	160.846	243		644	160.789	8754
645	161.063	243		645	161.096	253		645	161.039	8764
646	161.313	203		646	161.346	282		646	161.289	8495
647	161.563	209		647	161.595	260		647	161.539	8711
648	161.813	240		648	161.845	247		648	161.789	8662
649	162.062	245		649	162.095	244		649	162.039	8812
650	162.312	214		650	162.345	265		650	162.288	8668
651	162.562	245		651	162.595	242		651	162.538	8724
652	162.812	240		652	162.845	253		652	162.788	8751
653	163.062	239		653	163.095	230		653	163.038	8748
654	163.312	232		654	163.345	269		654	163.288	8630
655	163.562	211		655	163.595	260		655	163.538	8752
656	163.812	210		656	163.845	256		656	163.788	8961
657	164.062	235		657	164.094	231		657	164.038	8811
658	164.312	254		658	164.344	219		658	164.288	8747
659	164.561	213		659	164.594	228		659	164.538	8835
660	164.811	236		660	164.844	207		660	164.787	8911
661	165.061	224		661	165.094	255		661	165.037	8911
662	165.311	224		662	165.344	232		662	165.287	8752
663	165.561	212		663	165.594	254		663	165.537	8899
664	165.811	217		664	165.844	227		664	165.787	8713
665	166.061	235		665	166.094	209		665	166.037	8787
666	166.311	235		666	166.344	255		666	166.287	8734
667	166.561	211		667	166.593	250		667	166.537	8816
668	166.811	222		668	166.843	257		668	166.787	8917
669	167.06	230		669	167.093	237		669	167.037	9011
670	167.31	219		670	167.343	225		670	167.287	8981
671	167.56	243		671	167.593	262		671	167.536	8937
672	167.81	241		672	167.843	225		672	167.786	8935
673	168.06	213		673	168.093	287		673	168.036	9042
674	168.31	202		674	168.343	235		674	168.286	9209
675	168.56	225		675	168.593	225		675	168.536	8957
676	168.81	237		676	168.843	254		676	168.786	9111
677	169.06	228		677	169.092	241		677	169.036	9150
678	169.31	231		678	169.342	196		678	169.286	9184
679	169.56	213		679	169.592	225		679	169.536	9376
680	169.809	212		680	169.842	232		680	169.786	9173
681	170.059	222		681	170.092	240		681	170.035	9403
682	170.309	206		682	170.342	233		682	170.285	9089
683	170.559	194		683	170.592	250		683	170.535	9271
684	170.809	242		684	170.842	249		684	170.785	9385
685	171.059	240		685	171.092	272		685	171.035	9464
686	171.309	230		686	171.341	252		686	171.285	9433
687	171.559	225		687	171.591	235		687	171.535	9489
688	171.809	226		688	171.841	235		688	171.785	9637
689	172.059	232		689	172.091	263		689	172.035	9537
690	172.308	231		690	172.341	253		690	172.285	9621
691	172.558	217		691	172.591	231		691	172.534	9513
692	172.808	197		692	172.841	219		692	172.784	9605
693	173.058	203		693	173.091	250		693	173.034	9700
694	173.308	223		694	173.341	229		694	173.284	9736
695	173.558	239		695	173.591	238		695	173.534	9697
696	173.808	204		696	173.841	235		696	173.784	9792
697	174.058	217		697	174.09	213		697	174.034	9894
698	174.308	204		698	174.34	250		698	174.284	9840
699	174.558	214		699	174.59	251		699	174.534	9901
700	174.807	209		700	174.84	228		700	174.784	9639
701	175.057	211		701	175.09	236		701	175.033	9806
702	175.307	205		702	175.34	224		702	175.283	9798
703	175.557	201		703	175.59	244		703	175.533	9767
704	175.807	229		704	175.84	237		704	175.783	9846
705	176.057	206		705	176.09	227		705	176.033	9918
706	176.307	197		706	176.34	250		706	176.283	9819
707	176.557	231		707	176.589	256		707	176.533	9604
708	176.807	196		708	176.839	234		708	176.783	9907
709	177.056	224		709	177.089	235		709	177.033	9803
710	177.306	217		710	177.339	237		710	177.282	9719
711	177.556	230		711	177.589	194		711	177.532	9694
712	177.806	209		712	177.839	216		712	177.782	9841
713	178.056	204		713	178.089	242		713	178.032	9735
714	178.306	237		714	178.339	226		714	178.282	9914
715	178.556	213		715	178.589	245		715	178.532	9580
716	178.806	221		716	178.839	221		716	178.782	9684
717	179.056	203		717	179.088	208		717	179.032	9752
718	179.306	195		718	179.338	198		718	179.282	9837
719	179.555	222		719	179.588	203		719	179.532	9815
720	179.805	242		720	179.838	206		720	179.781	9843
721	180.055	225		721	180.088	260		721	180.031	9595
722	180.305	213		722	180.338	244		722	180.281	9628
723	180.555	195		723	180.588	244		723	180.531	9652
724	180.805	225		724	180.838	212		724	180.781	9644
725	181.055	183		725	181.088	212		725	181.031	9805
726	181.305	220		726	181.338	245		726	181.281	9825
727	181.555	198		727	181.587	228		727	181.531	9644
728	181.805	187		728	181.837	229		728	181.781	9530
729	182.054	245		729	182.087	220		729	182.031	9730
730	182.304	199		730	182.337	214		730	182.281	9478
731	182.554	191		731	182.587	212		731	182.53	9488
732	182.804	229		732	182.837	219		732	182.78	9437
733	183.054	212		733	183.087	224		733	183.03	9544
734	183.304	205		734	183.337	226		734	183.28	9536
735	183.554	228		735	183.587	225		735	183.53	9459
736	183.804	216		736	183.837	223		736	183.78	9523
737	184.054	205		737	184.086	218		737	184.03	9493
738	184.304	189		738	184.336	212		738	184.28	9526
739	184.554	223		739	184.586	226		739	184.53	9447
740	184.803	201		740	184.836	233		740	184.78	9570
741	185.053	187		741	185.086	249		741	185.029	9361
742	185.303	204		742	185.336	234		742	185.279	9665
743	185.553	231		743	185.586	232		743	185.529	9676
744	185.803	233		744	185.836	244		744	185.779	9568
745	186.053	228		745	186.086	236		745	186.029	9660
746	186.303	233		746	186.335	236		746	186.279	9421
747	186.553	218		747	186.585	182		747	186.529	9356
748	186.803	214		748	186.835	203		748	186.779	9420
749	187.053	209		749	187.085	218		749	187.029	9421
750	187.302	213		750	187.335	229		750	187.279	9474
751	187.552	221		751	187.585	222		751	187.528	9473
752	187.802	218		752	187.835	237		752	187.778	9546
753	188.052	208		753	188.085	205		753	188.028	9357
754	188.302	207		754	188.335	234		754	188.278	9462
755	188.552	205		755	188.585	207		755	188.528	9309
756	188.802	231		756	188.835	208		756	188.778	9414
757	189.052	193		757	189.084	221		757	189.028	9228
758	189.302	212		758	189.334	198		758	189.278	9279
759	189.552	189		759	189.584	198		759	189.528	9444
760	189.801	193		760	189.834	205		760	189.778	9410
761	190.051	181		761	190.084	197		761	190.027	9310
762	190.301	178		762	190.334	202		762	190.277	9265
763	190.551	196		763	190.584	197		763	190.527	9386
764	190.801	212		764	190.834	221		764	190.777	9379
765	191.051	218		765	191.084	220		765	191.027	9121
766	191.301	196		766	191.334	217		766	191.277	9425
767	191.551	198		767	191.583	232		767	191.527	9384
768	191.801	218		768	191.833	212		768	191.777	9350
769	192.05	197		769	192.083	196		769	192.027	9423
770	192.3	190		770	192.333	237		770	192.276	9263
771	192.55	205		771	192.583	221		771	192.526	9434
772	192.8	197		772	192.833	221		772	192.776	9254
773	193.05	178		773	193.083	213		773	193.026	9182
774	193.3	177		774	193.333	194		774	193.276	9204
775	193.55	210		775	193.583	220		775	193.526	9357
776	193.8	195		776	193.833	237		776	193.776	9099
777	194.05	192		777	194.082	236		777	194.026	9153
778	194.3	212		778	194.332	194		778	194.276	9223
779	194.549	197		779	194.582	222		779	194.526	9220
780	194.799	214		780	194.832	214		780	194.775	8863
781	195.049	179		781	195.082	209		781	195.025	9159
782	195.299	182		782	195.332	223		782	195.275	9091
783	195.549	200		783	195.582	215		783	195.525	9023
784	195.799	202		784	195.832	197		784	195.775	9125
785	196.049	200		785	196.082	221		785	196.025	9114
786	196.299	196		786	196.332	213		786	196.275	9100
787	196.549	197		787	196.581	220		787	196.525	9096
788	196.799	207		788	196.831	237		788	196.775	9229
789	197.048	199		789	197.081	215		789	197.025	9115
790	197.298	207		790	197.331	202		790	197.275	9197
791	197.548	205		791	197.581	201		791	197.524	9103
792	197.798	177		792	197.831	194		792	197.774	9104
793	198.048	182		793	198.081	181		793	198.024	9076
794	198.298	207		794	198.331	222		794	198.274	9066
795	198.548	173		795	198.581	191		795	198.524	9062
796	198.798	206		796	198.831	204		796	198.774	9071
797	199.048	192		797	199.08	175		797	199.024	9065
798	199.298	198		798	199.33	208		798	199.274	9059
799	199.548	179		799	199.58	194		799	199.524	8995
800	199.797	197		800	199.83	199		800	199.774	8862
801	200.047	169		801	200.08	193		801	200.023	8866
802	200.297	185		802	200.33	211		802	200.273	8991
803	200.547	176		803	200.58	206		803	200.523	8972
804	200.797	175		804	200.83	218		804	200.773	8887
805	201.047	197		805	201.08	205		805	201.023	8942
806	201.297	176		806	201.329	228		806	201.273	8745
807	201.547	190		807	201.579	203		807	201.523	8952
808	201.797	171		808	201.829	169		808	201.773	9006
809	202.047	197		809	202.079	179		809	202.023	8663
810	202.296	196		810	202.329	172		810	202.273	8774
811	202.546	205		811	202.579	192		811	202.522	8759
812	202.796	178		812	202.829	223		812	202.772	8853
813	203.046	202		813	203.079	213		813	203.022	8778
814	203.296	166		814	203.329	196		814	203.272	8733
815	203.546	199		815	203.579	185		815	203.522	8593
816	203.796	182		816	203.829	188		816	203.772	8736
817	204.046	187		817	204.078	195		817	204.022	8636
818	204.296	197		818	204.328	182		818	204.272	8711
819	204.546	187		819	204.578	203		819	204.522	8793
820	204.795	164		820	204.828	196		820	204.772	8581
821	205.045	179		821	205.078	192		821	205.021	8605
822	205.295	170		822	205.328	196		822	205.271	8702
823	205.545	189		823	205.578	214		823	205.521	8732
824	205.795	192		824	205.828	179		824	205.771	8463
825	206.045	159		825	206.078	193		825	206.021	8626
826	206.295	194		826	206.328	192		826	206.271	8729
827	206.545	196		827	206.577	168		827	206.521	8692
828	206.795	185		828	206.827	208		828	206.771	8577
829	207.044	191		829	207.077	199		829	207.021	8696
830	207.294	202		830	207.327	187		830	207.27	8570
831	207.544	185		831	207.577	185		831	207.52	8600
832	207.794	169		832	207.827	187		832	207.77	8514
833	208.044	178		833	208.077	186		833	208.02	8360
834	208.294	180		834	208.327	186		834	208.27	8302
835	208.544	200		835	208.577	201		835	208.52	8321
836	208.794	181		836	208.827	204		836	208.77	8259
837	209.044	173		837	209.076	202		837	209.02	8418
838	209.294	202		838	209.326	204		838	209.27	8353
839	209.543	199		839	209.576	204		839	209.52	8320
840	209.793	157		840	209.826	185		840	209.769	8268
841	210.043	172		841	210.076	192		841	210.019	8498
842	210.293	180		842	210.326	195		842	210.269	8361
843	210.543	165		843	210.576	170		843	210.519	8219
844	210.793	179		844	210.826	173		844	210.769	8167
845	211.043	201		845	211.076	199		845	211.019	8338
846	211.293	180		846	211.326	191		846	211.269	8055
847	211.543	176		847	211.575	186		847	211.519	8100
848	211.793	182		848	211.825	195		848	211.769	8235
849	212.042	186		849	212.075	200		849	212.019	8062
850	212.292	196		850	212.325	195		850	212.269	8133
851	212.542	180		851	212.575	177		851	212.518	8159
852	212.792	175		852	212.825	184		852	212.768	8262
853	213.042	186		853	213.075	200		853	213.018	8092
854	213.292	150		854	213.325	158		854	213.268	8051
855	213.542	180		855	213.575	185		855	213.518	7973
856	213.792	189		856	213.825	180		856	213.768	8180
857	214.042	173		857	214.074	183		857	214.018	8048
858	214.292	158		858	214.324	206		858	214.268	8023
859	214.542	162		859	214.574	162		859	214.518	7931
860	214.791	184		860	214.824	182		860	214.768	7979
861	215.041	157		861	215.074	192		861	215.017	8054
862	215.291	203		862	215.324	154		862	215.267	8005
863	215.541	181		863	215.574	170		863	215.517	8024
864	215.791	172		864	215.824	171		864	215.767	7952
865	216.041	151		865	216.074	209		865	216.017	7779
866	216.291	158		866	216.323	185		866	216.267	7957
867	216.541	172		867	216.573	174		867	216.517	7853
868	216.791	168		868	216.823	168		868	216.767	8094
869	217.041	161		869	217.073	160		869	217.017	7786
870	217.29	155		870	217.323	168		870	217.267	7626
871	217.54	161		871	217.573	191		871	217.516	7852
872	217.79	183		872	217.823	160		872	217.766	7809
873	218.04	157		873	218.073	177		873	218.016	7667
874	218.29	174		874	218.323	176		874	218.266	7714
875	218.54	175		875	218.573	189		875	218.516	7737
876	218.79	180		876	218.823	189		876	218.766	7739
877	219.04	166		877	219.072	160		877	219.016	7721
878	219.29	147		878	219.322	150		878	219.266	7661
879	219.54	153		879	219.572	171		879	219.516	7700
880	219.789	174		880	219.822	169		880	219.766	7598
881	220.039	154		881	220.072	185		881	220.015	7826
882	220.289	161		882	220.322	147		882	220.265	7610
883	220.539	168		883	220.572	174		883	220.515	7532
884	220.789	185		884	220.822	172		884	220.765	7611
885	221.039	157		885	221.072	198		885	221.015	7629
886	221.289	176		886	221.322	195		886	221.265	7573
887	221.539	188		887	221.571	203		887	221.515	7717
888	221.789	159		888	221.821	172		888	221.765	7647
889	222.038	149		889	222.071	190		889	222.015	7502
890	222.288	160		890	222.321	189		890	222.264	7600
891	222.538	156		891	222.571	178		891	222.514	7614
892	222.788	169		892	222.821	157		892	222.764	7449
893	223.038	160		893	223.071	149		893	223.014	7250
894	223.288	187		894	223.321	148		894	223.264	7533
895	223.538	169		895	223.571	176		895	223.514	7416
896	223.788	167		896	223.821	157		896	223.764	7439
897	224.038	151		897	224.07	172		897	224.014	7444
898	224.288	169		898	224.32	173		898	224.264	7507
899	224.537	165		899	224.57	191		899	224.514	7302
900	224.787	166		900	224.82	139		900	224.763	7290
901	225.037	176		901	225.07	164		901	225.013	7386
902	225.287	165		902	225.32	173		902	225.263	7317
903	225.537	149		903	225.57	178		903	225.513	7404
904	225.787	169		904	225.82	164		904	225.763	7098
905	226.037	176		905	226.07	175		905	226.013	7404
906	226.287	158		906	226.32	156		906	226.263	7210
907	226.537	149		907	226.569	185		907	226.513	7126
908	226.787	173		908	226.819	150		908	226.763	7199
909	227.037	168		909	227.069	175		909	227.013	7218
910	227.286	169		910	227.319	162		910	227.263	7087
911	227.536	168		911	227.569	144		911	227.512	7224
912	227.786	136		912	227.819	163		912	227.762	7258
913	228.036	137		913	228.069	180		913	228.012	7150
914	228.286	160		914	228.319	148		914	228.262	7077
915	228.536	124		915	228.569	169		915	228.512	6870
916	228.786	161		916	228.819	151		916	228.762	7013
917	229.036	142		917	229.068	160		917	229.012	6998
918	229.286	135		918	229.318	190		918	229.262	7040
919	229.536	157		919	229.568	129		919	229.512	6885
920	229.785	156		920	229.818	159		920	229.762	7055
921	230.035	178		921	230.068	159		921	230.011	7107
922	230.285	171		922	230.318	145		922	230.261	7247
923	230.535	157		923	230.568	162		923	230.511	6882
924	230.785	137		924	230.818	168		924	230.761	6984
925	231.035	138		925	231.068	198		925	231.011	7016
926	231.285	150		926	231.318	178		926	231.261	6930
927	231.535	153		927	231.567	160		927	231.511	6885
928	231.785	127		928	231.817	163		928	231.761	6824
929	232.035	139		929	232.067	145		929	232.011	6938
930	232.284	145		930	232.317	164		930	232.261	7013
931	232.534	159		931	232.567	155		931	232.51	6935
932	232.784	172		932	232.817	175		932	232.76	6855
933	233.034	154		933	233.067	182		933	233.01	6878
934	233.284	132		934	233.317	159		934	233.26	6913
935	233.534	127		935	233.567	157		935	233.51	6777
936	233.784	154		936	233.817	145		936	233.76	6720
937	234.034	168		937	234.066	149		937	234.01	6788
938	234.284	172		938	234.316	166		938	234.26	6759
939	234.534	160		939	234.566	162		939	234.51	6901
940	234.783	134		940	234.816	164		940	234.76	6703
941	235.033	192		941	235.066	161		941	235.009	6824
942	235.283	148		942	235.316	151		942	235.259	6855
943	235.533	134		943	235.566	152		943	235.509	6738
944	235.783	134		944	235.816	179		944	235.759	6629
945	236.033	154		945	236.066	161		945	236.009	6775
946	236.283	148		946	236.316	151		946	236.259	6678
947	236.533	172		947	236.565	141		947	236.509	6644
948	236.783	139		948	236.815	154		948	236.759	6549
949	237.032	129		949	237.065	158		949	237.009	6577
950	237.282	133		950	237.315	146		950	237.258	6698
951	237.532	144		951	237.565	162		951	237.508	6588
952	237.782	150		952	237.815	173		952	237.758	6577
953	238.032	210		953	238.065	224		953	238.008	6694
954	238.282	225		954	238.315	242		954	238.258	6759
955	238.532	301	Pb-212	955	238.565	257		955	238.508	6805
956	238.782	300		956	238.815	267	Pb-212	956	238.758	6770
957	239.032	238		957	239.064	220		957	239.008	6618
958	239.282	171		958	239.314	178		958	239.258	6807
959	239.531	166		959	239.564	147		959	239.508	6557
960	239.781	155		960	239.814	150		960	239.757	6609
961	240.031	145		961	240.064	152		961	240.007	6717
962	240.281	135		962	240.314	167		962	240.257	6597
963	240.531	164		963	240.564	146		963	240.507	6554
964	240.781	131		964	240.814	145		964	240.757	6512
965	241.031	138		965	241.064	152		965	241.007	6438
966	241.281	142		966	241.314	154		966	241.257	6484
967	241.531	148		967	241.563	175		967	241.507	6489
968	241.781	171		968	241.813	141		968	241.757	6374
969	242.031	166		969	242.063	150		969	242.007	6324
970	242.28	149		970	242.313	160		970	242.257	6448
971	242.53	140		971	242.563	120		971	242.506	6560
972	242.78	136		972	242.813	155		972	242.756	6380
973	243.03	147		973	243.063	164		973	243.006	6325
974	243.28	139		974	243.313	143		974	243.256	6395
975	243.53	140		975	243.563	165		975	243.506	6283
976	243.78	124		976	243.812	148		976	243.756	6375
977	244.03	125		977	244.062	142		977	244.006	6379
978	244.28	112		978	244.312	162		978	244.256	6394
979	244.53	125		979	244.562	146		979	244.506	6544
980	244.779	140		980	244.812	151		980	244.756	6429
981	245.029	129		981	245.062	141		981	245.005	6458
982	245.279	147		982	245.312	146		982	245.255	6529
983	245.529	140		983	245.562	140		983	245.505	6445
984	245.779	118		984	245.812	138		984	245.755	6493
985	246.029	157		985	246.062	130		985	246.005	6569
986	246.279	109		986	246.312	115		986	246.255	6588
987	246.529	118		987	246.561	142		987	246.505	6363
988	246.779	146		988	246.811	130		988	246.755	6392
989	247.029	128		989	247.061	144		989	247.005	6332
990	247.278	125		990	247.311	145		990	247.255	6173
991	247.528	137		991	247.561	131		991	247.504	6401
992	247.778	124		992	247.811	141		992	247.754	6379
993	248.028	132		993	248.061	142		993	248.004	6239
994	248.278	129		994	248.311	143		994	248.254	6330
995	248.528	136		995	248.561	139		995	248.504	6156
996	248.778	146		996	248.811	151		996	248.754	6246
997	249.028	125		997	249.06	134		997	249.004	6257
998	249.278	134		998	249.31	127		998	249.254	6281
999	249.528	139		999	249.56	140		999	249.504	6281
1000	249.777	129		1000	249.81	128		1000	249.754	6320
1001	250.027	124		1001	250.06	147		1001	250.003	6178
1002	250.277	152		1002	250.31	129		1002	250.253	6246
1003	250.527	126		1003	250.56	125		1003	250.503	6434
1004	250.777	133		1004	250.81	127		1004	250.753	6203
1005	251.027	136		1005	251.06	128		1005	251.003	6251
1006	251.277	96		1006	251.31	146		1006	251.253	6253
1007	251.527	127		1007	251.559	139		1007	251.503	6272
1008	251.777	137		1008	251.809	147		1008	251.753	6288
1009	252.026	104		1009	252.059	152		1009	252.003	6147
1010	252.276	126		1010	252.309	139		1010	252.252	6175
1011	252.526	127		1011	252.559	132		1011	252.502	6294
1012	252.776	117		1012	252.809	151		1012	252.752	6298
1013	253.026	134		1013	253.059	152		1013	253.002	6176
1014	253.276	122		1014	253.309	158		1014	253.252	6163
1015	253.526	120		1015	253.559	120		1015	253.502	6219
1016	253.776	140		1016	253.809	134		1016	253.752	6328
1017	254.026	139		1017	254.058	136		1017	254.002	6261
1018	254.276	129		1018	254.308	144		1018	254.252	6291
1019	254.525	119		1019	254.558	138		1019	254.502	6173
1020	254.775	152		1020	254.808	127		1020	254.752	6344
1021	255.025	116		1021	255.058	111		1021	255.001	6170
1022	255.275	118		1022	255.308	109		1022	255.251	6044
1023	255.525	114		1023	255.558	139		1023	255.501	6264
1024	255.775	112		1024	255.808	134		1024	255.751	6230
1025	256.025	147		1025	256.058	121		1025	256.001	6168
1026	256.275	123		1026	256.308	120		1026	256.251	6191
1027	256.525	121		1027	256.557	139		1027	256.501	6398
1028	256.775	126		1028	256.807	127		1028	256.751	6162
1029	257.025	128		1029	257.057	135		1029	257.001	6181
1030	257.274	120		1030	257.307	135		1030	257.25	6244
1031	257.524	142		1031	257.557	122		1031	257.5	6219
1032	257.774	118		1032	257.807	144		1032	257.75	6112
1033	258.024	121		1033	258.057	145		1033	258	6250
1034	258.274	114		1034	258.307	134		1034	258.25	6240
1035	258.524	141		1035	258.557	128		1035	258.5	6088
1036	258.774	130		1036	258.807	130		1036	258.75	6129
1037	259.024	123		1037	259.056	131		1037	259	6190
1038	259.274	115		1038	259.306	129		1038	259.25	6187
1039	259.524	121		1039	259.556	142		1039	259.5	6300
1040	259.773	130		1040	259.806	124		1040	259.75	6213
1041	260.023	108		1041	260.056	131		1041	259.999	6127
1042	260.273	137		1042	260.306	123		1042	260.249	6203
1043	260.523	133		1043	260.556	116		1043	260.499	6121
1044	260.773	117		1044	260.806	129		1044	260.749	6182
1045	261.023	119		1045	261.056	156		1045	260.999	6135
1046	261.273	126		1046	261.305	129		1046	261.249	6216
1047	261.523	131		1047	261.555	131		1047	261.499	6144
1048	261.773	113		1048	261.805	110		1048	261.749	6048
1049	262.023	124		1049	262.055	131		1049	261.999	6108
1050	262.272	116		1050	262.305	135		1050	262.249	6199
1051	262.522	119		1051	262.555	153		1051	262.498	6173
1052	262.772	107		1052	262.805	140		1052	262.748	6052
1053	263.022	121		1053	263.055	116		1053	262.998	6118
1054	263.272	122		1054	263.305	155		1054	263.248	6127
1055	263.522	98		1055	263.555	142		1055	263.498	6141
1056	263.772	125		1056	263.805	138		1056	263.748	6168
1057	264.022	125		1057	264.054	119		1057	263.998	6249
1058	264.272	124		1058	264.304	133		1058	264.248	6127
1059	264.522	118		1059	264.554	117		1059	264.498	6265
1060	264.771	110		1060	264.804	138		1060	264.748	6025
1061	265.021	114		1061	265.054	137		1061	264.997	6128
1062	265.271	115		1062	265.304	115		1062	265.247	6120
1063	265.521	126		1063	265.554	115		1063	265.497	6146
1064	265.771	104		1064	265.804	119		1064	265.747	6281
1065	266.021	122		1065	266.054	125		1065	265.997	6232
1066	266.271	110		1066	266.303	140		1066	266.247	6022
1067	266.521	107		1067	266.553	129		1067	266.497	6329
1068	266.771	101		1068	266.803	113		1068	266.747	5991
1069	267.021	116		1069	267.053	115		1069	266.997	6106
1070	267.27	114		1070	267.303	122		1070	267.247	6161
1071	267.52	112		1071	267.553	106		1071	267.496	6128
1072	267.77	128		1072	267.803	121		1072	267.746	6228
1073	268.02	112		1073	268.053	112		1073	267.996	6119
1074	268.27	97		1074	268.303	147		1074	268.246	6275
1075	268.52	100		1075	268.553	128		1075	268.496	6118
1076	268.77	133		1076	268.803	103		1076	268.746	6098
1077	269.02	125		1077	269.052	105		1077	268.996	6070
1078	269.27	131		1078	269.302	103		1078	269.246	6211
1079	269.52	132		1079	269.552	124		1079	269.496	6158
1080	269.769	117		1080	269.802	125		1080	269.745	6118
1081	270.019	123		1081	270.052	141		1081	269.995	6114
1082	270.269	124		1082	270.302	145		1082	270.245	6175
1083	270.519	117		1083	270.552	125		1083	270.495	6140
1084	270.769	119		1084	270.802	122		1084	270.745	6069
1085	271.019	109		1085	271.052	121		1085	270.995	6194
1086	271.269	136		1086	271.302	116		1086	271.245	6167
1087	271.519	127		1087	271.551	116		1087	271.495	6208
1088	271.769	122		1088	271.801	116		1088	271.745	6143
1089	272.019	128		1089	272.051	110		1089	271.995	6149
1090	272.268	118		1090	272.301	132		1090	272.245	5971
1091	272.518	101		1091	272.551	120		1091	272.494	6220
1092	272.768	118		1092	272.801	113		1092	272.744	6287
1093	273.018	123		1093	273.051	120		1093	272.994	5984
1094	273.268	123		1094	273.301	125		1094	273.244	6092
1095	273.518	112		1095	273.551	119		1095	273.494	6140
1096	273.768	106		1096	273.8	137		1096	273.744	6123
1097	274.018	106		1097	274.05	111		1097	273.994	6219
1098	274.268	116		1098	274.3	113		1098	274.244	6273
1099	274.518	89		1099	274.55	109		1099	274.494	6091
1100	274.767	110		1100	274.8	108		1100	274.743	6175
1101	275.017	112		1101	275.05	118		1101	274.993	6036
1102	275.267	120		1102	275.3	92		1102	275.243	6231
1103	275.517	116		1103	275.55	118		1103	275.493	6179
1104	275.767	110		1104	275.8	124		1104	275.743	6100
1105	276.017	106		1105	276.05	116		1105	275.993	6090
1106	276.267	103		1106	276.3	111		1106	276.243	6138
1107	276.517	119		1107	276.549	120		1107	276.493	6033
1108	276.767	115		1108	276.799	113		1108	276.743	6225
1109	277.017	130		1109	277.049	122		1109	276.993	6077
1110	277.266	122		1110	277.299	126		1110	277.243	6162
1111	277.516	126		1111	277.549	101		1111	277.492	6344
1112	277.766	113		1112	277.799	111		1112	277.742	6118
1113	278.016	111		1113	278.049	113		1113	277.992	6213
1114	278.266	98		1114	278.299	103		1114	278.242	6499
1115	278.516	108		1115	278.549	104		1115	278.492	7285
1116	278.766	136		1116	278.798	141		1116	278.742	8224
1117	279.016	110		1117	279.048	145		1117	278.992	9154	Pb-203
1118	279.266	141		1118	279.298	142		1118	279.242	9287
1119	279.516	117		1119	279.548	121		1119	279.492	8283
1120	279.765	121		1120	279.798	112		1120	279.742	7291
1121	280.015	104		1121	280.048	109		1121	279.991	6652
1122	280.265	103		1122	280.298	123		1122	280.241	6392
1123	280.515	86		1123	280.548	120		1123	280.491	6198
1124	280.765	115		1124	280.798	90		1124	280.741	6227
1125	281.015	107		1125	281.048	114		1125	280.991	6198
1126	281.265	110		1126	281.298	129		1126	281.241	6146
1127	281.515	86		1127	281.547	112		1127	281.491	6171
1128	281.765	100		1128	281.797	102		1128	281.741	6234
1129	282.015	112		1129	282.047	111		1129	281.991	6205
1130	282.264	116		1130	282.297	117		1130	282.24	6204
1131	282.514	99		1131	282.547	94		1131	282.49	6070
1132	282.764	114		1132	282.797	115		1132	282.74	5991
1133	283.014	112		1133	283.047	141		1133	282.99	6144
1134	283.264	110		1134	283.297	97		1134	283.24	6221
1135	283.514	109		1135	283.547	93		1135	283.49	6122
1136	283.764	111		1136	283.797	108		1136	283.74	6319
1137	284.014	123		1137	284.046	112		1137	283.99	6115
1138	284.264	94		1138	284.296	102		1138	284.24	6412
1139	284.514	101		1139	284.546	114		1139	284.49	6075
1140	284.763	106		1140	284.796	110		1140	284.74	6164
1141	285.013	90		1141	285.046	128		1141	284.989	6221
1142	285.263	101		1142	285.296	107		1142	285.239	6254
1143	285.513	125		1143	285.546	110		1143	285.489	6081
1144	285.763	108		1144	285.796	104		1144	285.739	6256
1145	286.013	118		1145	286.046	115		1145	285.989	6221
1146	286.263	103		1146	286.296	127		1146	286.239	6118
1147	286.513	104		1147	286.545	127		1147	286.489	6263
1148	286.763	91		1148	286.795	102		1148	286.739	6135
1149	287.013	102		1149	287.045	109		1149	286.989	6301
1150	287.262	105		1150	287.295	105		1150	287.238	6184
1151	287.512	103		1151	287.545	111		1151	287.488	6211
1152	287.762	112		1152	287.795	103		1152	287.738	6138
1153	288.012	97		1153	288.045	100		1153	287.988	6138
1154	288.262	89		1154	288.295	134		1154	288.238	6330
1155	288.512	111		1155	288.545	108		1155	288.488	6249
1156	288.762	100		1156	288.795	135		1156	288.738	6254
1157	289.012	100		1157	289.044	124		1157	288.988	6207
1158	289.262	118		1158	289.294	114		1158	289.238	6269
1159	289.512	110		1159	289.544	137		1159	289.488	6223
1160	289.761	106		1160	289.794	112		1160	289.738	6298
1161	290.011	103		1161	290.044	128		1161	289.987	6288
1162	290.261	95		1162	290.294	99		1162	290.237	6276
1163	290.511	89		1163	290.544	111		1163	290.487	6109
1164	290.761	107		1164	290.794	104		1164	290.737	6305
1165	291.011	105		1165	291.044	104		1165	290.987	6349
1166	291.261	114		1166	291.293	104		1166	291.237	6225
1167	291.511	85		1167	291.543	104		1167	291.487	6289
1168	291.761	99		1168	291.793	105		1168	291.737	6155
1169	292.011	93		1169	292.043	110		1169	291.987	6183
1170	292.26	109		1170	292.293	111		1170	292.237	6167
1171	292.51	104		1171	292.543	112		1171	292.486	6140
1172	292.76	98		1172	292.793	96		1172	292.736	6256
1173	293.01	95		1173	293.043	102		1173	292.986	6387
1174	293.26	86		1174	293.293	100		1174	293.236	6289
1175	293.51	102		1175	293.543	100		1175	293.486	6174
1176	293.76	103		1176	293.793	100		1176	293.736	6292
1177	294.01	80		1177	294.042	118		1177	293.986	6349
1178	294.26	97		1178	294.292	98		1178	294.236	6253
1179	294.51	119		1179	294.542	118		1179	294.486	6305
1180	294.759	139		1180	294.792	145		1180	294.736	6308
1181	295.009	140		1181	295.042	140	Pb-214	1181	294.985	6207
1182	295.259	132		1182	295.292	149		1182	295.235	6286
1183	295.509	128		1183	295.542	142		1183	295.485	6314
1184	295.759	131		1184	295.792	135		1184	295.735	6261
1185	296.009	99		1185	296.042	111		1185	295.985	6364
1186	296.259	95		1186	296.291	103		1186	296.235	6286
1187	296.509	95		1187	296.541	115		1187	296.485	6296
1188	296.759	111		1188	296.791	89		1188	296.735	6160
1189	297.009	109		1189	297.041	117		1189	296.985	6123
1190	297.258	103		1190	297.291	117		1190	297.235	6197
1191	297.508	79		1191	297.541	103		1191	297.484	6574
1192	297.758	119		1192	297.791	115		1192	297.734	6313
1193	298.008	100		1193	298.041	109		1193	297.984	6285
1194	298.258	80		1194	298.291	104		1194	298.234	6355
1195	298.508	115		1195	298.541	110		1195	298.484	6352
1196	298.758	98		1196	298.791	104		1196	298.734	6129
1197	299.008	99		1197	299.04	106		1197	298.984	6390
1198	299.258	107		1198	299.29	106		1198	299.234	6241
1199	299.508	74		1199	299.54	105		1199	299.484	6208
1200	299.757	100		1200	299.79	102		1200	299.733	6212
1201	300.007	98		1201	300.04	124		1201	299.983	6373
1202	300.257	103		1202	300.29	110		1202	300.233	6346
1203	300.507	102		1203	300.54	108		1203	300.483	6230
1204	300.757	119		1204	300.79	75		1204	300.733	6258
1205	301.007	114		1205	301.04	96		1205	300.983	6210
1206	301.257	109		1206	301.29	104		1206	301.233	6438
1207	301.507	102		1207	301.539	103		1207	301.483	6307
1208	301.757	82		1208	301.789	91		1208	301.733	6174
1209	302.007	95		1209	302.039	110		1209	301.983	6301
1210	302.256	85		1210	302.289	98		1210	302.233	6312
1211	302.506	111		1211	302.539	97		1211	302.482	6411
1212	302.756	86		1212	302.789	98		1212	302.732	6400
1213	303.006	98		1213	303.039	95		1213	302.982	6253
1214	303.256	92		1214	303.289	81		1214	303.232	6388
1215	303.506	89		1215	303.539	99		1215	303.482	6376
1216	303.756	91		1216	303.788	107		1216	303.732	6231
1217	304.006	124		1217	304.038	107		1217	303.982	6335
1218	304.256	87		1218	304.288	102		1218	304.232	6400
1219	304.506	102		1219	304.538	97		1219	304.482	6402
1220	304.755	88		1220	304.788	101		1220	304.731	6263
1221	305.005	99		1221	305.038	121		1221	304.981	6430
1222	305.255	98		1222	305.288	96		1222	305.231	6275
1223	305.505	96		1223	305.538	110		1223	305.481	6409
1224	305.755	96		1224	305.788	107		1224	305.731	6239
1225	306.005	100		1225	306.038	76		1225	305.981	6426
1226	306.255	96		1226	306.288	96		1226	306.231	6331
1227	306.505	100		1227	306.537	93		1227	306.481	6351
1228	306.755	75		1228	306.787	114		1228	306.731	6584
1229	307.005	87		1229	307.037	99		1229	306.981	6498
1230	307.254	73		1230	307.287	111		1230	307.231	6271
1231	307.504	94		1231	307.537	87		1231	307.48	6356
1232	307.754	88		1232	307.787	108		1232	307.73	6348
1233	308.004	95		1233	308.037	92		1233	307.98	6523
1234	308.254	93		1234	308.287	95		1234	308.23	6360
1235	308.504	97		1235	308.537	81		1235	308.48	6471
1236	308.754	70		1236	308.786	93		1236	308.73	6428
1237	309.004	94		1237	309.036	83		1237	308.98	6246
1238	309.254	80		1238	309.286	83		1238	309.23	6394
1239	309.504	91		1239	309.536	95		1239	309.48	6253
1240	309.753	95		1240	309.786	107		1240	309.73	6482
1241	310.003	78		1241	310.036	105		1241	309.979	6332
1242	310.253	78		1242	310.286	80		1242	310.229	6397
1243	310.503	104		1243	310.536	107		1243	310.479	6329
1244	310.753	89		1244	310.786	97		1244	310.729	6484
1245	311.003	86		1245	311.036	87		1245	310.979	6512
1246	311.253	82		1246	311.286	98		1246	311.229	6195
1247	311.503	106		1247	311.535	102		1247	311.479	6263
1248	311.753	91		1248	311.785	101		1248	311.729	6363
1249	312.003	82		1249	312.035	88		1249	311.979	6345
1250	312.252	84		1250	312.285	87		1250	312.228	6417
1251	312.502	112		1251	312.535	100		1251	312.478	6327
1252	312.752	78		1252	312.785	85		1252	312.728	6359
1253	313.002	79		1253	313.035	82		1253	312.978	6369
1254	313.252	94		1254	313.285	90		1254	313.228	6315
1255	313.502	94		1255	313.535	100		1255	313.478	6321
1256	313.752	92		1256	313.785	86		1256	313.728	6413
1257	314.002	86		1257	314.034	116		1257	313.978	6262
1258	314.252	92		1258	314.284	102		1258	314.228	6377
1259	314.502	101		1259	314.534	78		1259	314.478	6343
1260	314.751	93		1260	314.784	98		1260	314.728	6308
1261	315.001	83		1261	315.034	111		1261	314.977	6413
1262	315.251	84		1262	315.284	95		1262	315.227	6281
1263	315.501	94		1263	315.534	82		1263	315.477	6300
1264	315.751	88		1264	315.784	88		1264	315.727	6279
1265	316.001	94		1265	316.034	97		1265	315.977	6356
1266	316.251	84		1266	316.284	71		1266	316.227	6303
1267	316.501	96		1267	316.533	92		1267	316.477	6350
1268	316.751	75		1268	316.783	89		1268	316.727	6277
1269	317.001	82		1269	317.033	87		1269	316.977	6247
1270	317.25	77		1270	317.283	97		1270	317.226	6291
1271	317.5	83		1271	317.533	80		1271	317.476	6293
1272	317.75	86		1272	317.783	89		1272	317.726	6227
1273	318	79		1273	318.033	76		1273	317.976	6153
1274	318.25	87		1274	318.283	87		1274	318.226	6161
1275	318.5	96		1275	318.533	81		1275	318.476	6265
1276	318.75	73		1276	318.783	94		1276	318.726	6317
1277	319	94		1277	319.032	77		1277	318.976	6311
1278	319.25	76		1278	319.282	89		1278	319.226	6258
1279	319.5	91		1279	319.532	116		1279	319.476	6386
1280	319.749	83		1280	319.782	88		1280	319.726	6377
1281	319.999	82		1281	320.032	104		1281	319.975	6317
1282	320.249	91		1282	320.282	109		1282	320.225	6333
1283	320.499	64		1283	320.532	88		1283	320.475	6471
1284	320.749	90		1284	320.782	88		1284	320.725	6384
1285	320.999	109		1285	321.032	90		1285	320.975	6433
1286	321.249	107		1286	321.281	94		1286	321.225	6245
1287	321.499	83		1287	321.531	92		1287	321.475	6462
1288	321.749	90		1288	321.781	86		1288	321.725	6250
1289	321.999	93		1289	322.031	99		1289	321.975	6386
1290	322.248	92		1290	322.281	92		1290	322.225	6219
1291	322.498	88		1291	322.531	101		1291	322.474	6352
1292	322.748	79		1292	322.781	101		1292	322.724	6361
1293	322.998	83		1293	323.031	91		1293	322.974	6401
1294	323.248	62		1294	323.281	84		1294	323.224	6307
1295	323.498	87		1295	323.531	85		1295	323.474	6378
1296	323.748	105		1296	323.781	94		1296	323.724	6300
1297	323.998	79		1297	324.03	89		1297	323.974	6308
1298	324.248	83		1298	324.28	97		1298	324.224	6390
1299	324.498	81		1299	324.53	94		1299	324.474	6368
1300	324.747	92		1300	324.78	84		1300	324.724	6328
1301	324.997	110		1301	325.03	71		1301	324.973	6396
1302	325.247	87		1302	325.28	76		1302	325.223	6265
1303	325.497	100		1303	325.53	87		1303	325.473	6327
1304	325.747	89		1304	325.78	67		1304	325.723	6352
1305	325.997	87		1305	326.03	85		1305	325.973	6384
1306	326.247	85		1306	326.28	91		1306	326.223	6412
1307	326.497	85		1307	326.529	85		1307	326.473	6134
1308	326.747	82		1308	326.779	81		1308	326.723	6365
1309	326.997	88		1309	327.029	81		1309	326.973	6441
1310	327.246	81		1310	327.279	102		1310	327.223	6291
1311	327.496	84		1311	327.529	93		1311	327.472	6255
1312	327.746	83		1312	327.779	96		1312	327.722	6342
1313	327.996	101		1313	328.029	90		1313	327.972	6249
1314	328.246	94		1314	328.279	107		1314	328.222	6379
1315	328.496	97		1315	328.529	102		1315	328.472	6321
1316	328.746	83		1316	328.779	92		1316	328.722	6340
1317	328.996	78		1317	329.028	85		1317	328.972	6224
1318	329.246	81		1318	329.278	87		1318	329.222	6233
1319	329.496	82		1319	329.528	98		1319	329.472	6212
1320	329.745	88		1320	329.778	86		1320	329.721	6305
1321	329.995	80		1321	330.028	87		1321	329.971	6271
1322	330.245	107		1322	330.278	85		1322	330.221	6266
1323	330.495	74		1323	330.528	77		1323	330.471	6284
1324	330.745	92		1324	330.778	72		1324	330.721	6263
1325	330.995	78		1325	331.028	100		1325	330.971	6255
1326	331.245	77		1326	331.278	93		1326	331.221	6327
1327	331.495	96		1327	331.527	91		1327	331.471	6331
1328	331.745	91		1328	331.777	103		1328	331.721	6307
1329	331.995	83		1329	332.027	90		1329	331.971	6354
1330	332.244	72		1330	332.277	89		1330	332.221	6375
1331	332.494	75		1331	332.527	98		1331	332.47	6489
1332	332.744	70		1332	332.777	80		1332	332.72	6561
1333	332.994	80		1333	333.027	78		1333	332.97	6628
1334	333.244	65		1334	333.277	88		1334	333.22	6465
1335	333.494	88		1335	333.527	94		1335	333.47	6287
1336	333.744	70		1336	333.776	71		1336	333.72	6373
1337	333.994	77		1337	334.026	99		1337	333.97	6161
1338	334.244	80		1338	334.276	79		1338	334.22	5999
1339	334.494	84		1339	334.526	84		1339	334.47	6202
1340	334.743	69		1340	334.776	74		1340	334.72	6024
1341	334.993	97		1341	335.026	89		1341	334.969	6040
1342	335.243	70		1342	335.276	76		1342	335.219	6170
1343	335.493	83		1343	335.526	78		1343	335.469	6069
1344	335.743	89		1344	335.776	82		1344	335.719	6148
1345	335.993	81		1345	336.026	90		1345	335.969	6079
1346	336.243	75		1346	336.276	89		1346	336.219	6070
1347	336.493	83		1347	336.525	81		1347	336.469	6017
1348	336.743	89		1348	336.775	75		1348	336.719	5943
1349	336.993	97		1349	337.025	95		1349	336.969	5920
1350	337.242	76		1350	337.275	87		1350	337.219	5914
1351	337.492	88		1351	337.525	83		1351	337.468	5895
1352	337.742	97		1352	337.775	87		1352	337.718	5854
1353	337.992	118		1353	338.025	114		1353	337.968	5946
1354	338.242	120		1354	338.275	108		1354	338.218	5888
1355	338.492	111		1355	338.525	103		1355	338.468	5825
1356	338.742	99		1356	338.774	100		1356	338.718	5778
1357	338.992	77		1357	339.024	85		1357	338.968	5730
1358	339.242	75		1358	339.274	91		1358	339.218	5482
1359	339.492	76		1359	339.524	82		1359	339.468	5577
1360	339.741	91		1360	339.774	98		1360	339.718	5616
1361	339.991	55		1361	340.024	72		1361	339.967	5543
1362	340.241	61		1362	340.274	100		1362	340.217	5474
1363	340.491	91		1363	340.524	82		1363	340.467	5385
1364	340.741	79		1364	340.774	81		1364	340.717	5450
1365	340.991	74		1365	341.024	75		1365	340.967	5396
1366	341.241	65		1366	341.274	96		1366	341.217	5283
1367	341.491	88		1367	341.523	81		1367	341.467	5096
1368	341.741	70		1368	341.773	92		1368	341.717	5082
1369	341.991	84		1369	342.023	82		1369	341.967	5082
1370	342.24	62		1370	342.273	92		1370	342.216	4959
1371	342.49	83		1371	342.523	68		1371	342.466	5075
1372	342.74	78		1372	342.773	77		1372	342.716	5005
1373	342.99	68		1373	343.023	95		1373	342.966	4797
1374	343.24	86		1374	343.273	88		1374	343.216	4826
1375	343.49	68		1375	343.523	83		1375	343.466	4815
1376	343.74	71		1376	343.773	66		1376	343.716	4756
1377	343.99	90		1377	344.022	70		1377	343.966	4733
1378	344.24	79		1378	344.272	66		1378	344.216	4683
1379	344.49	78		1379	344.522	68		1379	344.466	4822
1380	344.739	75		1380	344.772	91		1380	344.716	4868
1381	344.989	71		1381	345.022	78		1381	344.965	4707
1382	345.239	63		1382	345.272	63		1382	345.215	4605
1383	345.489	92		1383	345.522	75		1383	345.465	4487
1384	345.739	84		1384	345.772	76		1384	345.715	4597
1385	345.989	71		1385	346.022	81		1385	345.965	4564
1386	346.239	62		1386	346.272	67		1386	346.215	4649
1387	346.489	73		1387	346.521	84		1387	346.465	4616
1388	346.739	75		1388	346.771	85		1388	346.715	4514
1389	346.989	89		1389	347.021	70		1389	346.965	4511
1390	347.238	61		1390	347.271	73		1390	347.214	4459
1391	347.488	79		1391	347.521	85		1391	347.464	4412
1392	347.738	64		1392	347.771	59		1392	347.714	4387
1393	347.988	61		1393	348.021	74		1393	347.964	4395
1394	348.238	75		1394	348.271	91		1394	348.214	4494
1395	348.488	85		1395	348.521	77		1395	348.464	4421
1396	348.738	58		1396	348.771	83		1396	348.714	4405
1397	348.988	76		1397	349.02	77		1397	348.964	4344
1398	349.238	73		1398	349.27	85		1398	349.214	4431
1399	349.488	67		1399	349.52	87		1399	349.464	4344
1400	349.737	79		1400	349.77	71		1400	349.714	4350
1401	349.987	64		1401	350.02	65		1401	349.963	4302
1402	350.237	72		1402	350.27	71		1402	350.213	4271
1403	350.487	91		1403	350.52	81		1403	350.463	4265
1404	350.737	69		1404	350.77	92		1404	350.713	4370
1405	350.987	91		1405	351.02	82		1405	350.963	4330
1406	351.237	111		1406	351.269	111		1406	351.213	4369
1407	351.487	141		1407	351.519	162		1407	351.463	4280
1408	351.737	151	Pb-214	1408	351.769	151		1408	351.713	4392
1409	351.987	146		1409	352.019	176	Pb-214	1409	351.963	4337
1410	352.236	148		1410	352.269	147		1410	352.213	4227
1411	352.486	104		1411	352.519	101		1411	352.462	4244
1412	352.736	74		1412	352.769	110		1412	352.712	4299
1413	352.986	74		1413	353.019	79		1413	352.962	4116
1414	353.236	68		1414	353.269	92		1414	353.212	4149
1415	353.486	68		1415	353.519	79		1415	353.462	4240
1416	353.736	82		1416	353.769	64		1416	353.712	4154
1417	353.986	65		1417	354.018	62		1417	353.962	4206
1418	354.236	78		1418	354.268	75		1418	354.212	4267
1419	354.486	70		1419	354.518	72		1419	354.462	4108
1420	354.735	67		1420	354.768	67		1420	354.712	4382
1421	354.985	66		1421	355.018	83		1421	354.961	4814
1422	355.235	83		1422	355.268	75		1422	355.211	5417
1423	355.485	67		1423	355.518	66		1423	355.461	5820	Au-196
1424	355.735	62		1424	355.768	64		1424	355.711	5652
1425	355.985	69		1425	356.018	72		1425	355.961	5309
1426	356.235	85		1426	356.268	76		1426	356.211	4791
1427	356.485	71		1427	356.517	63		1427	356.461	4222
1428	356.735	66		1428	356.767	64		1428	356.711	4099
1429	356.985	68		1429	357.017	64		1429	356.961	3983
1430	357.234	81		1430	357.267	76		1430	357.211	4004
1431	357.484	71		1431	357.517	73		1431	357.46	3952
1432	357.734	64		1432	357.767	86		1432	357.71	3976
1433	357.984	71		1433	358.017	65		1433	357.96	3945
1434	358.234	66		1434	358.267	76		1434	358.21	3880
1435	358.484	71		1435	358.517	67		1435	358.46	3892
1436	358.734	72		1436	358.767	68		1436	358.71	3951
1437	358.984	68		1437	359.016	76		1437	358.96	3981
1438	359.234	72		1438	359.266	64		1438	359.21	3921
1439	359.484	66		1439	359.516	65		1439	359.46	3999
1440	359.733	63		1440	359.766	79		1440	359.709	3959
1441	359.983	60		1441	360.016	70		1441	359.959	3905
1442	360.233	56		1442	360.266	74		1442	360.209	3815
1443	360.483	61		1443	360.516	67		1443	360.459	3897
1444	360.733	74		1444	360.766	73		1444	360.709	3791
1445	360.983	64		1445	361.016	74		1445	360.959	3771
1446	361.233	54		1446	361.266	75		1446	361.209	3840
1447	361.483	79		1447	361.515	78		1447	361.459	3920
1448	361.733	70		1448	361.765	68		1448	361.709	3807
1449	361.983	55		1449	362.015	54		1449	361.959	3804
1450	362.232	79		1450	362.265	74		1450	362.209	3847
1451	362.482	62		1451	362.515	81		1451	362.458	3848
1452	362.732	74		1452	362.765	69		1452	362.708	3870
1453	362.982	77		1453	363.015	81		1453	362.958	3766
1454	363.232	64		1454	363.265	67		1454	363.208	3744
1455	363.482	64		1455	363.515	71		1455	363.458	3713
1456	363.732	72		1456	363.764	64		1456	363.708	3728
1457	363.982	63		1457	364.014	83		1457	363.958	3859
1458	364.232	61		1458	364.264	75		1458	364.208	3715
1459	364.482	72		1459	364.514	77		1459	364.458	3769
1460	364.731	82		1460	364.764	76		1460	364.708	3703
1461	364.981	62		1461	365.014	74		1461	364.957	3830
1462	365.231	79		1462	365.264	74		1462	365.207	3815
1463	365.481	62		1463	365.514	75		1463	365.457	3837
1464	365.731	62		1464	365.764	54		1464	365.707	3824
1465	365.981	56		1465	366.014	60		1465	365.957	3815
1466	366.231	67		1466	366.264	65		1466	366.207	3689
1467	366.481	66		1467	366.513	73		1467	366.457	3625
1468	366.731	60		1468	366.763	81		1468	366.707	3693
1469	366.981	62		1469	367.013	70		1469	366.957	3696
1470	367.23	55		1470	367.263	57		1470	367.207	3623
1471	367.48	74		1471	367.513	77		1471	367.456	3682
1472	367.73	75		1472	367.763	70		1472	367.706	3752
1473	367.98	68		1473	368.013	60		1473	367.956	3660
1474	368.23	68		1474	368.263	80		1474	368.206	3642
1475	368.48	59		1475	368.513	56		1475	368.456	3672
1476	368.73	68		1476	368.762	55		1476	368.706	3658
1477	368.98	78		1477	369.012	69		1477	368.956	3651
1478	369.23	58		1478	369.262	64		1478	369.206	3630
1479	369.48	61		1479	369.512	79		1479	369.456	3694
1480	369.729	67		1480	369.762	73		1480	369.706	3620
1481	369.979	61		1481	370.012	73		1481	369.955	3668
1482	370.229	65		1482	370.262	63		1482	370.205	3590
1483	370.479	61		1483	370.512	57		1483	370.455	3623
1484	370.729	65		1484	370.762	62		1484	370.705	3581
1485	370.979	76		1485	371.012	65		1485	370.955	3503
1486	371.229	71		1486	371.262	65		1486	371.205	3685
1487	371.479	69		1487	371.511	66		1487	371.455	3579
1488	371.729	67		1488	371.761	64		1488	371.705	3629
1489	371.979	54		1489	372.011	75		1489	371.955	3517
1490	372.228	65		1490	372.261	58		1490	372.204	3601
1491	372.478	69		1491	372.511	73		1491	372.454	3580
1492	372.728	58		1492	372.761	64		1492	372.704	3519
1493	372.978	80		1493	373.011	69		1493	372.954	3431
1494	373.228	79		1494	373.261	77		1494	373.204	3590
1495	373.478	67		1495	373.511	71		1495	373.454	3493
1496	373.728	69		1496	373.761	69		1496	373.704	3562
1497	373.978	75		1497	374.01	64		1497	373.954	3468
1498	374.228	65		1498	374.26	63		1498	374.204	3547
1499	374.478	65		1499	374.51	64		1499	374.454	3576
1500	374.727	69		1500	374.76	64		1500	374.704	3468
1501	374.977	57		1501	375.01	70		1501	374.953	3415
1502	375.227	62		1502	375.26	71		1502	375.203	3475
1503	375.477	53		1503	375.51	55		1503	375.453	3584
1504	375.727	63		1504	375.76	78		1504	375.703	3356
1505	375.977	62		1505	376.01	70		1505	375.953	3394
1506	376.227	64		1506	376.26	69		1506	376.203	3494
1507	376.477	70		1507	376.509	59		1507	376.453	3450
1508	376.727	49		1508	376.759	72		1508	376.703	3429
1509	376.977	67		1509	377.009	67		1509	376.953	3424
1510	377.226	65		1510	377.259	75		1510	377.202	3406
1511	377.476	68		1511	377.509	63		1511	377.452	3432
1512	377.726	57		1512	377.759	62		1512	377.702	3476
1513	377.976	83		1513	378.009	60		1513	377.952	3398
1514	378.226	65		1514	378.259	63		1514	378.202	3389
1515	378.476	66		1515	378.509	72		1515	378.452	3400
1516	378.726	65		1516	378.759	69		1516	378.702	3352
1517	378.976	57		1517	379.008	66		1517	378.952	3351
1518	379.226	71		1518	379.258	64		1518	379.202	3216
1519	379.476	66		1519	379.508	59		1519	379.452	3368
1520	379.725	42		1520	379.758	54		1520	379.702	3315
1521	379.975	64		1521	380.008	78		1521	379.951	3387
1522	380.225	55		1522	380.258	74		1522	380.201	3270
1523	380.475	62		1523	380.508	63		1523	380.451	3246
1524	380.725	53		1524	380.758	56		1524	380.701	3347
1525	380.975	75		1525	381.008	58		1525	380.951	3345
1526	381.225	70		1526	381.257	62		1526	381.201	3392
1527	381.475	61		1527	381.507	75		1527	381.451	3337
1528	381.725	63		1528	381.757	78		1528	381.701	3357
1529	381.975	53		1529	382.007	64		1529	381.951	3172
1530	382.224	62		1530	382.257	63		1530	382.201	3285
1531	382.474	61		1531	382.507	61		1531	382.45	3250
1532	382.724	64		1532	382.757	66		1532	382.7	3164
1533	382.974	49		1533	383.007	60		1533	382.95	3305
1534	383.224	67		1534	383.257	59		1534	383.2	3179
1535	383.474	72		1535	383.507	50		1535	383.45	3312
1536	383.724	69		1536	383.757	68		1536	383.7	3211
1537	383.974	53		1537	384.006	51		1537	383.95	3216
1538	384.224	55		1538	384.256	68		1538	384.2	3128
1539	384.474	74		1539	384.506	53		1539	384.45	3313
1540	384.723	59		1540	384.756	61		1540	384.7	3210
1541	384.973	80		1541	385.006	51		1541	384.949	3208
1542	385.223	60		1542	385.256	71		1542	385.199	3285
1543	385.473	55		1543	385.506	74		1543	385.449	3191
1544	385.723	65		1544	385.756	55		1544	385.699	3247
1545	385.973	59		1545	386.006	53		1545	385.949	3212
1546	386.223	50		1546	386.256	69		1546	386.199	3164
1547	386.473	73		1547	386.505	55		1547	386.449	3203
1548	386.723	57		1548	386.755	72		1548	386.699	3163
1549	386.973	72		1549	387.005	59		1549	386.949	3206
1550	387.222	58		1550	387.255	66		1550	387.199	3228
1551	387.472	52		1551	387.505	58		1551	387.448	3139
1552	387.722	54		1552	387.755	72		1552	387.698	3080
1553	387.972	53		1553	388.005	63		1553	387.948	3096
1554	388.222	77		1554	388.255	77		1554	388.198	3159
1555	388.472	59		1555	388.505	81		1555	388.448	3050
1556	388.722	65		1556	388.755	58		1556	388.698	3150
1557	388.972	75		1557	389.004	80		1557	388.948	3108
1558	389.222	65		1558	389.254	61		1558	389.198	3254
1559	389.472	48		1559	389.504	67		1559	389.448	3083
1560	389.721	52		1560	389.754	53		1560	389.697	3155
1561	389.971	75		1561	390.004	63		1561	389.947	3070
1562	390.221	65		1562	390.254	54		1562	390.197	3033
1563	390.471	50		1563	390.504	63		1563	390.447	3084
1564	390.721	56		1564	390.754	81		1564	390.697	3082
1565	390.971	53		1565	391.004	57		1565	390.947	3217
1566	391.221	78		1566	391.254	63		1566	391.197	3159
1567	391.471	60		1567	391.503	64		1567	391.447	3089
1568	391.721	62		1568	391.753	57		1568	391.697	3187
1569	391.971	56		1569	392.003	63		1569	391.947	3111
1570	392.22	80		1570	392.253	64		1570	392.197	3027
1571	392.47	62		1571	392.503	58		1571	392.446	2984
1572	392.72	47		1572	392.753	64		1572	392.696	3021
1573	392.97	60		1573	393.003	63		1573	392.946	3040
1574	393.22	50		1574	393.253	61		1574	393.196	3053
1575	393.47	63		1575	393.503	61		1575	393.446	3068
1576	393.72	64		1576	393.752	60		1576	393.696	3046
1577	393.97	55		1577	394.002	74		1577	393.946	2976
1578	394.22	51		1578	394.252	66		1578	394.196	3019
1579	394.47	66		1579	394.502	64		1579	394.446	3005
1580	394.719	59		1580	394.752	67		1580	394.696	2979
1581	394.969	62		1581	395.002	54		1581	394.945	3103
1582	395.219	70		1582	395.252	67		1582	395.195	3041
1583	395.469	65		1583	395.502	68		1583	395.445	3014
1584	395.719	60		1584	395.752	67		1584	395.695	2961
1585	395.969	62		1585	396.002	65		1585	395.945	2976
1586	396.219	57		1586	396.252	53		1586	396.195	2999
1587	396.469	53		1587	396.501	73		1587	396.445	2980
1588	396.719	50		1588	396.751	53		1588	396.695	2983
1589	396.969	66		1589	397.001	72		1589	396.945	3005
1590	397.218	54		1590	397.251	65		1590	397.195	2948
1591	397.468	70		1591	397.501	64		1591	397.444	2990
1592	397.718	74		1592	397.751	71		1592	397.694	3006
1593	397.968	73		1593	398.001	64		1593	397.944	3043
1594	398.218	51		1594	398.251	64		1594	398.194	2878
1595	398.468	58		1595	398.501	64		1595	398.444	2952
1596	398.718	58		1596	398.751	63		1596	398.694	2912
1597	398.968	47		1597	399	47		1597	398.944	2936
1598	399.218	74		1598	399.25	60		1598	399.194	3043
1599	399.468	64		1599	399.5	58		1599	399.444	2935
1600	399.717	53		1600	399.75	71		1600	399.694	2863
1601	399.967	61		1601	400	73		1601	399.943	2955
1602	400.217	63		1602	400.25	68		1602	400.193	2932
1603	400.467	67		1603	400.5	61		1603	400.443	2959
1604	400.717	58		1604	400.75	64		1604	400.693	3114
1605	400.967	59		1605	401	65		1605	400.943	2975
1606	401.217	71		1606	401.25	66		1606	401.193	3028
1607	401.467	61		1607	401.499	59		1607	401.443	2998
1608	401.717	39		1608	401.749	57		1608	401.693	2968
1609	401.967	53		1609	401.999	77		1609	401.943	2899
1610	402.216	58		1610	402.249	57		1610	402.192	2855
1611	402.466	53		1611	402.499	64		1611	402.442	2944
1612	402.716	52		1612	402.749	60		1612	402.692	2944
1613	402.966	58		1613	402.999	60		1613	402.942	2883
1614	403.216	62		1614	403.249	51		1614	403.192	2794
1615	403.466	47		1615	403.499	61		1615	403.442	2842
1616	403.716	56		1616	403.749	57		1616	403.692	2884
1617	403.966	56		1617	403.998	76		1617	403.942	2806
1618	404.216	65		1618	404.248	65		1618	404.192	2862
1619	404.466	56		1619	404.498	71		1619	404.442	2871
1620	404.715	56		1620	404.748	67		1620	404.692	2983
1621	404.965	52		1621	404.998	72		1621	404.941	2821
1622	405.215	52		1622	405.248	63		1622	405.191	2907
1623	405.465	65		1623	405.498	72		1623	405.441	2865
1624	405.715	69		1624	405.748	57		1624	405.691	2793
1625	405.965	57		1625	405.998	60		1625	405.941	2810
1626	406.215	62		1626	406.248	74		1626	406.191	2880
1627	406.465	68		1627	406.497	72		1627	406.441	2822
1628	406.715	53		1628	406.747	66		1628	406.691	2914
1629	406.965	63		1629	406.997	73		1629	406.941	2705
1630	407.214	58		1630	407.247	51		1630	407.191	2845
1631	407.464	55		1631	407.497	63		1631	407.44	2863
1632	407.714	58		1632	407.747	64		1632	407.69	2837
1633	407.964	56		1633	407.997	56		1633	407.94	2743
1634	408.214	53		1634	408.247	68		1634	408.19	2740
1635	408.464	57		1635	408.497	58		1635	408.44	2853
1636	408.714	58		1636	408.747	77		1636	408.69	2856
1637	408.964	83		1637	408.996	54		1637	408.94	2752
1638	409.214	56		1638	409.246	65		1638	409.19	2880
1639	409.464	58		1639	409.496	49		1639	409.44	2800
1640	409.713	70		1640	409.746	68		1640	409.69	2743
1641	409.963	60		1641	409.996	59		1641	409.939	2827
1642	410.213	41		1642	410.246	66		1642	410.189	2765
1643	410.463	55		1643	410.496	65		1643	410.439	2741
1644	410.713	63		1644	410.746	57		1644	410.689	2879
1645	410.963	58		1645	410.996	67		1645	410.939	2852
1646	411.213	55		1646	411.245	71		1646	411.189	2956
1647	411.463	60		1647	411.495	57		1647	411.439	2998
1648	411.713	39		1648	411.745	68		1648	411.689	3020	Au-198
1649	411.963	69		1649	411.995	74		1649	411.939	2958
1650	412.212	68		1650	412.245	68		1650	412.189	2875
1651	412.462	62		1651	412.495	59		1651	412.438	2844
1652	412.712	61		1652	412.745	61		1652	412.688	2799
1653	412.962	46		1653	412.995	54		1653	412.938	2773
1654	413.212	53		1654	413.245	58		1654	413.188	2795
1655	413.462	53		1655	413.495	61		1655	413.438	2792
1656	413.712	55		1656	413.745	50		1656	413.688	2789
1657	413.962	55		1657	413.994	59		1657	413.938	2659
1658	414.212	59		1658	414.244	62		1658	414.188	2854
1659	414.462	51		1659	414.494	51		1659	414.438	2728
1660	414.711	49		1660	414.744	52		1660	414.688	2762
1661	414.961	61		1661	414.994	61		1661	414.937	2789
1662	415.211	52		1662	415.244	60		1662	415.187	2827
1663	415.461	47		1663	415.494	53		1663	415.437	2780
1664	415.711	53		1664	415.744	68		1664	415.687	2821
1665	415.961	54		1665	415.994	52		1665	415.937	2839
1666	416.211	57		1666	416.244	57		1666	416.187	2770
1667	416.461	44		1667	416.493	58		1667	416.437	2766
1668	416.711	56		1668	416.743	52		1668	416.687	2755
1669	416.961	47		1669	416.993	50		1669	416.937	2696
1670	417.21	44		1670	417.243	53		1670	417.187	2707
1671	417.46	51		1671	417.493	54		1671	417.436	2811
1672	417.71	53		1672	417.743	51		1672	417.686	2728
1673	417.96	56		1673	417.993	46		1673	417.936	2737
1674	418.21	54		1674	418.243	65		1674	418.186	2755
1675	418.46	42		1675	418.493	57		1675	418.436	2763
1676	418.71	47		1676	418.743	64		1676	418.686	2797
1677	418.96	61		1677	418.992	57		1677	418.936	2817
1678	419.21	57		1678	419.242	51		1678	419.186	2690
1679	419.46	67		1679	419.492	53		1679	419.436	2713
1680	419.709	45		1680	419.742	45		1680	419.685	2625
1681	419.959	47		1681	419.992	72		1681	419.935	2666
1682	420.209	53		1682	420.242	59		1682	420.185	2737
1683	420.459	55		1683	420.492	49		1683	420.435	2792
1684	420.709	55		1684	420.742	67		1684	420.685	2713
1685	420.959	53		1685	420.992	58		1685	420.935	2796
1686	421.209	45		1686	421.242	51		1686	421.185	2718
1687	421.459	61		1687	421.491	58		1687	421.435	2684
1688	421.709	55		1688	421.741	52		1688	421.685	2696
1689	421.959	53		1689	421.991	58		1689	421.935	2668
1690	422.208	47		1690	422.241	67		1690	422.185	2705
1691	422.458	55		1691	422.491	51		1691	422.434	2692
1692	422.708	55		1692	422.741	64		1692	422.684	2715
1693	422.958	54		1693	422.991	61		1693	422.934	2725
1694	423.208	47		1694	423.241	48		1694	423.184	2655
1695	423.458	52		1695	423.491	37		1695	423.434	2669
1696	423.708	54		1696	423.74	60		1696	423.684	2704
1697	423.958	59		1697	423.99	51		1697	423.934	2625
1698	424.208	52		1698	424.24	63		1698	424.184	2781
1699	424.458	72		1699	424.49	61		1699	424.434	2812
1700	424.707	46		1700	424.74	49		1700	424.684	2671
1701	424.957	46		1701	424.99	62		1701	424.933	2775
1702	425.207	50		1702	425.24	65		1702	425.183	2845
1703	425.457	51		1703	425.49	48		1703	425.433	2763
1704	425.707	49		1704	425.74	66		1704	425.683	2895
1705	425.957	65		1705	425.99	60		1705	425.933	2861
1706	426.207	60		1706	426.24	59		1706	426.183	2860
1707	426.457	57		1707	426.489	59		1707	426.433	2890
1708	426.707	63		1708	426.739	53		1708	426.683	2752
1709	426.957	45		1709	426.989	58		1709	426.933	2722
1710	427.206	54		1710	427.239	56		1710	427.183	2684
1711	427.456	61		1711	427.489	58		1711	427.432	2652
1712	427.706	64		1712	427.739	47		1712	427.682	2675
1713	427.956	65		1713	427.989	45		1713	427.932	2727
1714	428.206	46		1714	428.239	66		1714	428.182	2754
1715	428.456	52		1715	428.489	54		1715	428.432	2768
1716	428.706	49		1716	428.739	52		1716	428.682	2662
1717	428.956	54		1717	428.988	53		1717	428.932	2699
1718	429.206	66		1718	429.238	65		1718	429.182	2720
1719	429.456	43		1719	429.488	62		1719	429.432	2814
1720	429.705	59		1720	429.738	64		1720	429.682	2655
1721	429.955	63		1721	429.988	65		1721	429.931	2667
1722	430.205	44		1722	430.238	47		1722	430.181	2784
1723	430.455	60		1723	430.488	60		1723	430.431	2766
1724	430.705	64		1724	430.738	60		1724	430.681	2729
1725	430.955	41		1725	430.988	59		1725	430.931	2688
1726	431.205	47		1726	431.238	71		1726	431.181	2700
1727	431.455	62		1727	431.487	60		1727	431.431	2727
1728	431.705	60		1728	431.737	56		1728	431.681	2670
1729	431.955	55		1729	431.987	61		1729	431.931	2691
1730	432.204	58		1730	432.237	59		1730	432.18	2826
1731	432.454	58		1731	432.487	62		1731	432.43	2753
1732	432.704	63		1732	432.737	56		1732	432.68	2713
1733	432.954	45		1733	432.987	61		1733	432.93	2792
1734	433.204	47		1734	433.237	68		1734	433.18	2768
1735	433.454	49		1735	433.487	49		1735	433.43	2798
1736	433.704	52		1736	433.737	64		1736	433.68	2616
1737	433.954	58		1737	433.986	50		1737	433.93	2653
1738	434.204	44		1738	434.236	56		1738	434.18	2673
1739	434.454	48		1739	434.486	61		1739	434.43	2695
1740	434.703	54		1740	434.736	61		1740	434.68	2633
1741	434.953	56		1741	434.986	57		1741	434.929	2725
1742	435.203	48		1742	435.236	56		1742	435.179	2714
1743	435.453	66		1743	435.486	56		1743	435.429	2742
1744	435.703	53		1744	435.736	57		1744	435.679	2647
1745	435.953	53		1745	435.986	56		1745	435.929	2782
1746	436.203	59		1746	436.236	56		1746	436.179	2794
1747	436.453	36		1747	436.485	53		1747	436.429	2749
1748	436.703	55		1748	436.735	48		1748	436.679	2795
1749	436.953	46		1749	436.985	52		1749	436.929	2751
1750	437.202	50		1750	437.235	50		1750	437.179	2778
1751	437.452	53		1751	437.485	51		1751	437.428	2709
1752	437.702	40		1752	437.735	68		1752	437.678	2677
1753	437.952	42		1753	437.985	59		1753	437.928	2798
1754	438.202	40		1754	438.235	64		1754	438.178	2665
1755	438.452	47		1755	438.485	73		1755	438.428	2760
1756	438.702	53		1756	438.735	50		1756	438.678	2859
1757	438.952	51		1757	438.984	61		1757	438.928	2719
1758	439.202	62		1758	439.234	62		1758	439.178	2818
1759	439.452	44		1759	439.484	45		1759	439.428	2654
1760	439.701	44		1760	439.734	62		1760	439.678	2766
1761	439.951	62		1761	439.984	56		1761	439.927	2718
1762	440.201	44		1762	440.234	60		1762	440.177	2692
1763	440.451	48		1763	440.484	76		1763	440.427	2655
1764	440.701	36		1764	440.734	41		1764	440.677	2738
1765	440.951	42		1765	440.984	56		1765	440.927	2751
1766	441.201	47		1766	441.233	54		1766	441.177	2675
1767	441.451	39		1767	441.483	59		1767	441.427	2747
1768	441.701	56		1768	441.733	50		1768	441.677	2725
1769	441.951	45		1769	441.983	64		1769	441.927	2774
1770	442.2	48		1770	442.233	44		1770	442.177	2723
1771	442.45	49		1771	442.483	46		1771	442.426	2659
1772	442.7	50		1772	442.733	52		1772	442.676	2721
1773	442.95	57		1773	442.983	60		1773	442.926	2759
1774	443.2	42		1774	443.233	50		1774	443.176	2696
1775	443.45	48		1775	443.483	53		1775	443.426	2715
1776	443.7	60		1776	443.733	39		1776	443.676	2868
1777	443.95	59		1777	443.982	59		1777	443.926	2743
1778	444.2	48		1778	444.232	57		1778	444.176	2742
1779	444.45	37		1779	444.482	57		1779	444.426	2807
1780	444.699	52		1780	444.732	55		1780	444.675	2785
1781	444.949	61		1781	444.982	49		1781	444.925	2781
1782	445.199	36		1782	445.232	48		1782	445.175	2773
1783	445.449	32		1783	445.482	51		1783	445.425	2874
1784	445.699	51		1784	445.732	63		1784	445.675	2752
1785	445.949	62		1785	445.982	52		1785	445.925	2914
1786	446.199	49		1786	446.232	56		1786	446.175	2811
1787	446.449	56		1787	446.481	64		1787	446.425	2694
1788	446.699	55		1788	446.731	47		1788	446.675	2806
1789	446.949	54		1789	446.981	50		1789	446.925	2832
1790	447.198	55		1790	447.231	52		1790	447.175	2818
1791	447.448	56		1791	447.481	61		1791	447.424	2803
1792	447.698	49		1792	447.731	46		1792	447.674	2875
1793	447.948	56		1793	447.981	54		1793	447.924	2783
1794	448.198	56		1794	448.231	55		1794	448.174	2822
1795	448.448	57		1795	448.481	44		1795	448.424	2834
1796	448.698	58		1796	448.731	49		1796	448.674	2850
1797	448.948	57		1797	448.98	62		1797	448.924	2777
1798	449.198	54		1798	449.23	50		1798	449.174	2829
1799	449.448	47		1799	449.48	64		1799	449.424	2803
1800	449.697	52		1800	449.73	58		1800	449.673	2777
1801	449.947	49		1801	449.98	71		1801	449.923	2832
1802	450.197	55		1802	450.23	56		1802	450.173	2941
1803	450.447	38		1803	450.48	47		1803	450.423	3065
1804	450.697	50		1804	450.73	44		1804	450.673	2834
1805	450.947	43		1805	450.98	52		1805	450.923	2821
1806	451.197	50		1806	451.23	49		1806	451.173	2874
1807	451.447	56		1807	451.479	54		1807	451.423	2775
1808	451.697	52		1808	451.729	61		1808	451.673	2832
1809	451.947	62		1809	451.979	62		1809	451.923	2966
1810	452.196	42		1810	452.229	47		1810	452.173	2871
1811	452.446	47		1811	452.479	54		1811	452.422	2841
1812	452.696	48		1812	452.729	61		1812	452.672	2956
1813	452.946	42		1813	452.979	41		1813	452.922	2931
1814	453.196	41		1814	453.229	63		1814	453.172	2930
1815	453.446	55		1815	453.479	56		1815	453.422	2885
1816	453.696	43		1816	453.728	46		1816	453.672	2933
1817	453.946	58		1817	453.978	49		1817	453.922	2890
1818	454.196	48		1818	454.228	51		1818	454.172	3034
1819	454.446	55		1819	454.478	44		1819	454.422	2915
1820	454.695	50		1820	454.728	61		1820	454.672	2886
1821	454.945	44		1821	454.978	41		1821	454.921	2920
1822	455.195	47		1822	455.228	47		1822	455.171	2980
1823	455.445	36		1823	455.478	58		1823	455.421	2916
1824	455.695	47		1824	455.728	37		1824	455.671	2868
1825	455.945	57		1825	455.978	53		1825	455.921	3029
1826	456.195	59		1826	456.228	45		1826	456.171	2943
1827	456.445	54		1827	456.477	44		1827	456.421	2921
1828	456.695	54		1828	456.727	44		1828	456.671	3041
1829	456.945	48		1829	456.977	55		1829	456.921	3034
1830	457.194	54		1830	457.227	42		1830	457.171	2974
1831	457.444	60		1831	457.477	56		1831	457.42	3001
1832	457.694	47		1832	457.727	48		1832	457.67	3019
1833	457.944	58		1833	457.977	47		1833	457.92	3027
1834	458.194	43		1834	458.227	59		1834	458.17	3114
1835	458.444	36		1835	458.477	57		1835	458.42	2978
1836	458.694	47		1836	458.727	45		1836	458.67	3046
1837	458.944	39		1837	458.976	58		1837	458.92	3032
1838	459.194	56		1838	459.226	48		1838	459.17	2973
1839	459.444	52		1839	459.476	57		1839	459.42	3019
1840	459.693	50		1840	459.726	39		1840	459.67	3040
1841	459.943	54		1841	459.976	57		1841	459.919	3028
1842	460.193	48		1842	460.226	57		1842	460.169	3067
1843	460.443	45		1843	460.476	55		1843	460.419	3043
1844	460.693	55		1844	460.726	55		1844	460.669	3102
1845	460.943	49		1845	460.976	41		1845	460.919	3126
1846	461.193	51		1846	461.226	53		1846	461.169	3127
1847	461.443	55		1847	461.475	47		1847	461.419	3080
1848	461.693	50		1848	461.725	52		1848	461.669	3043
1849	461.943	61		1849	461.975	51		1849	461.919	3181
1850	462.192	49		1850	462.225	61		1850	462.168	3194
1851	462.442	64		1851	462.475	69		1851	462.418	3181
1852	462.692	72		1852	462.725	63		1852	462.668	3236
1853	462.942	66		1853	462.975	59		1853	462.918	3150
1854	463.192	58		1854	463.225	51		1854	463.168	3178
1855	463.442	54		1855	463.475	54		1855	463.418	3149
1856	463.692	56		1856	463.725	60		1856	463.668	3189
1857	463.942	45		1857	463.974	58		1857	463.918	3207
1858	464.192	44		1858	464.224	53		1858	464.168	3193
1859	464.442	42		1859	464.474	53		1859	464.418	3139
1860	464.691	54		1860	464.724	47		1860	464.668	3288
1861	464.941	59		1861	464.974	59		1861	464.917	3184
1862	465.191	54		1862	465.224	47		1862	465.167	3259
1863	465.441	53		1863	465.474	51		1863	465.417	3311
1864	465.691	46		1864	465.724	43		1864	465.667	3194
1865	465.941	49		1865	465.974	43		1865	465.917	3255
1866	466.191	52		1866	466.224	47		1866	466.167	3225
1867	466.441	37		1867	466.473	42		1867	466.417	3279
1868	466.691	44		1868	466.723	42		1868	466.667	3331
1869	466.941	52		1869	466.973	58		1869	466.917	3297
1870	467.19	50		1870	467.223	52		1870	467.167	3311
1871	467.44	40		1871	467.473	59		1871	467.416	3315
1872	467.69	44		1872	467.723	59		1872	467.666	3221
1873	467.94	41		1873	467.973	51		1873	467.916	3318
1874	468.19	47		1874	468.223	43		1874	468.166	3376
1875	468.44	53		1875	468.473	35		1875	468.416	3426
1876	468.69	57		1876	468.723	45		1876	468.666	3238
1877	468.94	44		1877	468.972	57		1877	468.916	3328
1878	469.19	51		1878	469.222	52		1878	469.166	3360
1879	469.44	41		1879	469.472	45		1879	469.416	3381
1880	469.689	32		1880	469.722	50		1880	469.666	3274
1881	469.939	43		1881	469.972	68		1881	469.915	3375
1882	470.189	48		1882	470.222	57		1882	470.165	3313
1883	470.439	46		1883	470.472	50		1883	470.415	3404
1884	470.689	59		1884	470.722	44		1884	470.665	3242
1885	470.939	56		1885	470.972	43		1885	470.915	3309
1886	471.189	48		1886	471.222	42		1886	471.165	3331
1887	471.439	59		1887	471.471	59		1887	471.415	3405
1888	471.689	47		1888	471.721	60		1888	471.665	3538
1889	471.939	57		1889	471.971	42		1889	471.915	3444
1890	472.188	60		1890	472.221	42		1890	472.165	3376
1891	472.438	55		1891	472.471	44		1891	472.414	3422
1892	472.688	51		1892	472.721	58		1892	472.664	3445
1893	472.938	61		1893	472.971	57		1893	472.914	3443
1894	473.188	52		1894	473.221	54		1894	473.164	3433
1895	473.438	44		1895	473.471	40		1895	473.414	3482
1896	473.688	56		1896	473.721	50		1896	473.664	3579
1897	473.938	55		1897	473.97	32		1897	473.914	3507
1898	474.188	50		1898	474.22	55		1898	474.164	3484
1899	474.438	52		1899	474.47	56		1899	474.414	3551
1900	474.687	52		1900	474.72	47		1900	474.663	3558
1901	474.937	47		1901	474.97	36		1901	474.913	3496
1902	475.187	45		1902	475.22	39		1902	475.163	3492
1903	475.437	51		1903	475.47	39		1903	475.413	3537
1904	475.687	51		1904	475.72	40		1904	475.663	3545
1905	475.937	47		1905	475.97	41		1905	475.913	3521
1906	476.187	33		1906	476.22	41		1906	476.163	3454
1907	476.437	60		1907	476.469	51		1907	476.413	3687
1908	476.687	53		1908	476.719	50		1908	476.663	3538
1909	476.937	47		1909	476.969	46		1909	476.913	3536
1910	477.186	49		1910	477.219	49		1910	477.163	3509
1911	477.436	55		1911	477.469	53		1911	477.412	3500
1912	477.686	47		1912	477.719	58		1912	477.662	3712
1913	477.936	56		1913	477.969	55		1913	477.912	4232
1914	478.186	107		1914	478.219	102		1914	478.162	5941
1915	478.436	145		1915	478.469	199	W-187	1915	478.412	9356
1916	478.686	283		1916	478.719	358		1916	478.662	15891
1917	478.936	379		1917	478.968	515		1917	478.912	23534
1918	479.186	500	W-187	1918	479.218	696		1918	479.162	29798
1919	479.436	490		1919	479.468	658		1919	479.412	29916	W-187
1920	479.685	473		1920	479.718	461		1920	479.661	24177
1921	479.935	262		1921	479.968	308		1921	479.911	16496
1922	480.185	152		1922	480.218	176		1922	480.161	9760
1923	480.435	88		1923	480.468	102		1923	480.411	5972
1924	480.685	53		1924	480.718	64		1924	480.661	4335
1925	480.935	66		1925	480.968	54		1925	480.911	3842
1926	481.185	46		1926	481.218	49		1926	481.161	3512
1927	481.435	45		1927	481.467	45		1927	481.411	3479
1928	481.685	44		1928	481.717	45		1928	481.661	3638
1929	481.935	56		1929	481.967	56		1929	481.911	3570
1930	482.184	36		1930	482.217	47		1930	482.161	3580
1931	482.434	38		1931	482.467	42		1931	482.41	3467
1932	482.684	46		1932	482.717	52		1932	482.66	3626
1933	482.934	36		1933	482.967	47		1933	482.91	3680
1934	483.184	43		1934	483.217	52		1934	483.16	3526
1935	483.434	48		1935	483.467	43		1935	483.41	3705
1936	483.684	42		1936	483.716	46		1936	483.66	3681
1937	483.934	42		1937	483.966	55		1937	483.91	3654
1938	484.184	51		1938	484.216	54		1938	484.16	3554
1939	484.434	30		1939	484.466	38		1939	484.41	3556
1940	484.683	46		1940	484.716	27		1940	484.66	3698
1941	484.933	42		1941	484.966	54		1941	484.909	3598
1942	485.183	39		1942	485.216	37		1942	485.159	3736
1943	485.433	37		1943	485.466	36		1943	485.409	3703
1944	485.683	48		1944	485.716	39		1944	485.659	3694
1945	485.933	48		1945	485.966	47		1945	485.909	3688
1946	486.183	37		1946	486.216	33		1946	486.159	3673
1947	486.433	32		1947	486.465	47		1947	486.409	3674
1948	486.683	44		1948	486.715	39		1948	486.659	3745
1949	486.933	52		1949	486.965	57		1949	486.909	3600
1950	487.182	34		1950	487.215	49		1950	487.159	3637
1951	487.432	48		1951	487.465	51		1951	487.408	3725
1952	487.682	37		1952	487.715	41		1952	487.658	3607
1953	487.932	37		1953	487.965	40		1953	487.908	3596
1954	488.182	33		1954	488.215	46		1954	488.158	3721
1955	488.432	43		1955	488.465	50		1955	488.408	3604
1956	488.682	48		1956	488.715	45		1956	488.658	3610
1957	488.932	32		1957	488.964	45		1957	488.908	3603
1958	489.182	38		1958	489.214	46		1958	489.158	3650
1959	489.432	41		1959	489.464	39		1959	489.408	3640
1960	489.681	51		1960	489.714	47		1960	489.658	3713
1961	489.931	50		1961	489.964	42		1961	489.907	3574
1962	490.181	49		1962	490.214	34		1962	490.157	3692
1963	490.431	36		1963	490.464	53		1963	490.407	3725
1964	490.681	45		1964	490.714	46		1964	490.657	3636
1965	490.931	49		1965	490.964	47		1965	490.907	3604
1966	491.181	42		1966	491.214	47		1966	491.157	3540
1967	491.431	45		1967	491.463	36		1967	491.407	3746
1968	491.681	47		1968	491.713	50		1968	491.657	3555
1969	491.931	45		1969	491.963	32		1969	491.907	3734
1970	492.18	32		1970	492.213	43		1970	492.156	3670
1971	492.43	45		1971	492.463	45		1971	492.406	3661
1972	492.68	44		1972	492.713	46		1972	492.656	3610
1973	492.93	38		1973	492.963	36		1973	492.906	3614
1974	493.18	51		1974	493.213	38		1974	493.156	3595
1975	493.43	43		1975	493.463	40		1975	493.406	3583
1976	493.68	47		1976	493.713	52		1976	493.656	3541
1977	493.93	30		1977	493.962	50		1977	493.906	3570
1978	494.18	40		1978	494.212	39		1978	494.156	3540
1979	494.43	38		1979	494.462	43		1979	494.406	3496
1980	494.679	44		1980	494.712	46		1980	494.656	3565
1981	494.929	43		1981	494.962	41		1981	494.905	3538
1982	495.179	44		1982	495.212	43		1982	495.155	3538
1983	495.429	49		1983	495.462	53		1983	495.405	3516
1984	495.679	43		1984	495.712	45		1984	495.655	3378
1985	495.929	53		1985	495.962	50		1985	495.905	3476
1986	496.179	54		1986	496.212	42		1986	496.155	3591
1987	496.429	40		1987	496.461	41		1987	496.405	3419
1988	496.679	41		1988	496.711	35		1988	496.655	3455
1989	496.929	54		1989	496.961	53		1989	496.905	3403
1990	497.178	43		1990	497.211	48		1990	497.155	3319
1991	497.428	38		1991	497.461	43		1991	497.404	3441
1992	497.678	55		1992	497.711	54		1992	497.654	3262
1993	497.928	49		1993	497.961	45		1993	497.904	3328
1994	498.178	51		1994	498.211	47		1994	498.154	3299
1995	498.428	48		1995	498.461	35		1995	498.404	3477
1996	498.678	43		1996	498.711	40		1996	498.654	3353
1997	498.928	41		1997	498.96	35		1997	498.904	3334
1998	499.178	43		1998	499.21	49		1998	499.154	3249
1999	499.428	44		1999	499.46	44		1999	499.404	3245
2000	499.677	54		2000	499.71	51		2000	499.654	3301
[truncated: 6,192 more rows]
